# Supplementary material for: New insights from museum specimens: a case of Viviparidae (Caenogastropoda: Mollusca) in Iwakawa’s collection preserved in the National Museum of Nature and Science, Tokyo
Source: Biodivers Data J. 2020 Dec 21;8:e52233. doi: 10.3897/BDJ.8.e52233 (PMC7769901; doi:10.3897/BDJ.8.e52233)
Supplement: Supplementary material 2 — The full results of morphological analysis [file bdj-08-e52233-s002.csv]

Sample No.	Taxon	Shell Width (mm)	PC1	PC2	PC3	PC4	PC5	PC6	PC7	PC8	PC9	PC10	PC11	PC12	PC13	PC14	PC15	PC16	PC17	PC18	PC19	PC20	PC21	PC22	PC23	PC24	PC25	PC26	PC27	PC28	PC29	PC30	PC31	PC32	PC33	PC34	PC35	PC36	PC37	PC38	PC39	PC40	PC41	PC42	PC43	PC44	PC45	PC46	PC47
Annandale (1922; fig. 2)	Heterogen longispira	NA	0.079445358	0.041777337	-0.023550253	0.014341382	0.011419876	0.011464605	0.00704331	0.003270976	0.008673053	-0.000889224	0.007312861	0.003637504	0.008345992	-0.008975126	-0.002308546	0.001997906	0.002723085	-0.001293216	0.001324462	0.001076483	-0.002249483	-0.00026812	0.00370433	0.001803542	0.001640197	0.00343754	-0.002434091	-0.000506228	0.001227315	0.000334789	0.002169824	-0.001331862	-0.000609694	-0.000997201	0.000823452	-7.40E-05	-0.00019942	0.001087606	-0.000775985	-0.001597668	0.001174183	-0.000727829	-0.000380555	0.001169084	-0.000124373	0.001307935	0.000355684
Annandale (1922; fig. 3)	H. jaopnica	NA	0.015229872	-0.009496086	-0.029835052	0.008261964	0.008382228	0.003131774	0.005205514	-0.013793579	-0.000685352	0.000453052	0.004330959	0.00142511	0.003642994	0.000749991	0.001396178	0.000397464	0.001555149	0.002947066	0.001132837	-3.83E-05	-0.00158794	0.003276792	-0.00300677	-0.000748452	0.000586461	-0.001561186	0.000756301	0.000633765	-0.000391534	-0.002137108	-0.000603065	0.000398288	0.001728193	0.00166091	-0.000900686	0.001232127	0.000312716	-0.000665045	-0.000518383	0.000464897	0.000191072	-1.03E-05	-0.001189382	-0.000195248	-0.000405218	6.44E-05	0.001226925
Frauenfeld (1865; pl. 22)	H. jaopnica	NA	-0.001982938	-0.021197951	-0.031156385	-0.006023166	0.015464554	-0.004463314	-0.008428911	-0.005934021	-0.00030561	-0.004441702	0.003243174	-0.000802136	0.00405649	-0.000341788	0.00401186	-0.000211306	-0.003164396	-0.000858527	0.002765695	0.002057982	0.000550873	0.000680434	0.002164346	0.000964886	-0.000603607	0.000639107	0.001578465	-0.000187373	-0.001075679	-0.001749808	0.002266474	0.001698265	-0.000763987	0.000215761	-0.001257842	0.000183106	0.000934827	0.000122591	6.48E-05	0.000316759	-0.0002243	-0.000148124	4.36E-06	-0.000662568	0.000973286	0.000574598	-0.000544781
Kobelt (1909; pl. 16, fig. 5)	H. jaopnica	NA	0.011344962	-0.002707199	-0.005698397	0.000356814	0.008933934	-0.00597919	-0.009051147	-0.000404256	-0.002238194	-0.000234843	-0.003573204	-0.004538376	0.008199616	0.000139562	0.003224191	-0.000637842	0.000108581	0.003341077	-0.001487301	-0.001072558	0.00145736	-0.002551842	-0.00185243	-0.001259495	-0.000713955	0.000299358	0.000554817	-0.00017048	0.001740454	-0.000573311	0.000446928	-0.001390454	-0.000648411	-0.000661292	0.001085695	0.001115452	-0.000717068	-1.85E-05	-0.001335676	-0.00139117	-0.001063356	0.000211557	0.001526773	-0.003577263	0.000468947	-7.01E-05	7.21E-05
Kobelt (1909; pl. 16, fig. 8)	H. jaopnica	NA	-0.023241354	0.008930839	-0.010058307	0.00942009	-0.001196468	-0.011852681	-0.002848361	0.004140961	-0.001961936	-0.002738811	-0.00509393	-0.004056856	0.007136441	-0.00170982	0.00133745	0.000828259	-0.000646995	-0.002872973	0.002444965	-8.46E-06	0.002995297	-9.17E-05	-0.001268009	0.000589968	-4.12E-05	0.000372764	0.002335369	-0.001820659	0.00048321	-0.001593019	0.000491249	0.000222631	4.40E-05	0.00023745	-0.002609087	-0.002119791	-0.000347505	-0.000350452	3.54E-05	0.000149421	0.000565008	0.000929287	0.001850159	0.001836969	-0.001585519	-0.000463876	-0.000642016
Kobelt (1909; pl. 16, fig. 9)	H. longispira	NA	0.015209423	0.021009868	-0.001567441	0.003706879	-0.005375734	-0.005207595	-0.007214039	-0.003915374	0.001820379	0.002857562	-0.003303011	0.001531822	-0.001247038	-0.00339078	0.003794641	0.001153529	0.002146933	-0.003141734	-0.000814485	0.000555768	0.000312663	0.003924885	0.00304361	0.001528753	-0.000817907	0.001091665	0.000921496	-0.00102248	-0.001442952	-0.001393337	-0.000405977	-0.000363891	0.000588125	-0.00016014	0.001224935	0.000626939	8.99E-05	-0.000126737	-0.000153774	-0.002987714	-0.000277511	-0.001035965	0.00102884	0.000799354	0.001318122	0.000199639	-0.000238077
Kobelt (1909; pl. 17, fig. 1)	H. longispira	NA	0.004879979	0.024856126	0.005531852	0.012015666	-0.005953885	-0.004000045	-0.00317513	0.003791111	0.001855921	-0.001037947	0.004343657	-0.002667639	0.000526275	0.004529419	0.006429646	0.003324799	0.000231028	0.001922313	-0.002297999	-0.000756462	0.001929128	0.004326331	-0.000129505	-0.001099139	0.002707138	0.001879611	-0.000871471	-0.00086338	-0.000986215	-0.001720023	-0.002134133	0.001904364	0.001310162	-0.000419647	-0.000386247	0.000719959	-0.000576964	-0.000107023	0.001160629	0.000753651	0.001174721	-0.000591592	-0.000477109	0.001271802	-0.000747754	-0.001246963	0.000306576
Kobelt (1909; pl. 17, fig. 3)	H. longispira	NA	0.010562775	0.014985369	0.013112791	0.017464241	-0.005439797	0.004502629	0.006187134	0.000676257	-0.002606162	-0.003351282	0.002211675	0.001937821	0.005606149	0.003237715	0.001636299	0.003525344	0.00072238	0.001196039	-9.25E-05	-0.004083584	0.003261397	0.002561968	0.000886532	-0.000471644	0.001101803	-0.00197917	-0.001725503	0.000152616	0.001604019	-0.000547369	0.000700151	1.29E-05	-0.000887521	0.000676816	-0.000585235	0.001071305	1.86E-06	-2.83E-06	-6.29E-05	-0.000138541	0.001141532	0.000169817	-0.000722984	-0.000755024	0.000281352	0.000168488	0.000639567
Kobelt (1909; pl. 17, fig. 5)	H. longispira	NA	0.011205443	0.013069829	0.013476655	0.018608792	-0.00633652	0.003117313	0.004778455	0.003336348	-0.000565285	-0.003459941	0.005002432	0.000699987	0.005960748	0.004412605	0.003345566	0.003511013	0.000400056	0.002499347	0.001516122	-0.003053504	0.00176278	0.003165861	-1.31E-05	-0.000808514	0.001626783	-0.00145034	-0.001207506	-0.000578902	0.002578465	-0.000414842	0.001144194	-0.000997297	-0.000895584	0.001119	-4.10E-05	0.0014019	-0.000350511	0.000111085	-0.000285901	-0.000210445	0.000542403	0.000714394	-0.000236996	-0.000713713	0.000669011	-0.000279601	-0.00032813
Pilsbry (1902; fig. 4)	H. longispira	NA	0.048907048	-0.017809925	-0.008901722	0.008050863	-0.001572479	0.002980831	-0.000821031	0.005677735	0.004919181	-0.001114696	0.002154748	-0.004888829	0.002687705	-0.001387283	0.000430038	-0.002582193	0.002658695	-0.001015625	0.000316172	0.003813888	-0.00184785	0.000220829	0.001204176	-0.003133037	0.002361423	-0.001517392	0.002002109	-0.001422507	3.09E-05	-0.0016195	0.002846305	-0.001287061	0.001343917	-6.80E-05	0.00053337	-0.002264036	0.000931379	-0.000996343	0.002438682	-0.000317116	-1.05E-05	0.002010231	-0.00144886	0.000770875	-0.00016247	-0.001553734	0.001213298
2959J_1	H. japonica	24.88	-0.020783948	0.020575023	-0.004586461	-0.000773419	-0.006182576	-0.001212742	-0.00407131	0.000150739	-0.003622038	0.003947336	-0.004157725	0.004238871	-0.001139659	0.001386044	0.006401392	0.000208578	-0.001599869	-0.003069993	-0.002985617	0.000312397	0.000302539	-0.000698559	0.000291837	-0.002554455	-0.000487799	-0.001372916	0.00033671	0.000481328	0.001417866	0.001668588	0.000753367	0.000182009	0.001052155	-0.000245464	-0.00044351	-9.14E-05	0.000181852	-6.97E-06	-0.000268155	-0.000747095	4.34E-06	-0.000136113	0.000335189	-0.000837655	0.000484338	0.00084693	0.000217624
2959J_2	H. japonica	32.69	0.001388444	0.011103055	-0.020782965	-0.008901313	0.00633615	0.004843886	-0.002084299	0.002952297	-0.002148785	-0.001045802	0.003256628	0.003157088	-0.001036346	-0.004483938	-0.001596361	0.000628341	6.97E-05	0.001489051	0.0008986	-0.000797636	0.001619078	-0.001750606	-0.001023623	-0.000189014	-0.000286488	0.00248507	-0.000590541	-0.000117754	-0.000523697	0.001364684	-0.000315794	-0.000368375	-0.000170735	0.000861236	-0.000856557	-0.001758111	-1.10E-05	0.000302975	0.000726351	1.74E-05	-0.000134859	0.001241971	0.000432216	-0.000471339	0.000835726	-0.000182417	-0.000892751
2959J_3	H. japonica	24.65	-0.038240093	0.032250906	-0.00385084	-0.006369007	-0.001048408	-0.004042081	-0.003641319	-0.00086559	-0.000599106	-0.009441885	-0.003679702	-0.00560997	0.000900926	0.001156952	0.002309	-0.00081738	-0.000786513	-0.000633599	0.001067137	-0.001554164	0.00038249	0.001776072	0.000240249	-9.15E-05	6.20E-05	-0.000961405	0.001507125	-3.04E-05	-0.000465045	0.001612286	-7.25E-05	-2.83E-06	0.000492906	0.00030979	0.000654219	0.000220594	0.000643865	0.000602696	0.001311738	0.001117285	0.001303466	0.000207569	0.000377157	-0.000178461	0.000716966	0.001055225	0.000741167
2960J_1	H. japonica	18.47	0.03526081	0.005532283	0.010753155	0.013399201	-0.001379142	0.004007199	0.002382099	-0.00211344	0.003508057	0.002722821	-0.00099297	-0.000746749	0.009490187	-0.00023987	0.000183535	-0.003203248	-0.00397515	-0.005038232	-0.00244753	-0.000111325	0.002535859	-0.002665253	-0.001739096	-0.001942262	0.000367519	-0.000283766	0.000987655	9.63E-06	-0.000142134	7.52E-05	-0.000479572	0.000816676	-0.000632913	-0.000577097	6.54E-06	-0.001198161	-0.000158391	-0.001565635	0.000294677	8.95E-05	0.000133357	0.000113385	-4.07E-05	0.000683278	-0.000282255	7.61E-05	0.0002632
2961J_1	H. japonica	30.14	0.005296414	0.023854412	-0.018734609	-0.006196475	0.000707888	-0.003239768	-0.000176611	0.006619837	-0.005948293	0.005755643	-0.000758515	-0.0034625	-0.001495089	0.00149769	0.000403784	0.002841751	0.003612679	0.000717907	-0.000359402	0.000667214	0.000171503	-0.001625076	-0.000792362	0.000639651	0.000467913	-0.000722018	-0.00082245	0.000116817	0.000226595	0.000442635	0.000305486	-0.000760388	-0.000214543	0.00050472	-0.000275462	-0.000311972	-0.001065496	-0.000905892	4.39E-05	8.06E-05	-0.000129737	-3.24E-05	-0.000390252	0.000138914	0.000124987	2.00E-06	0.000356486
2961J_2	H. japonica	29.41	-0.022664058	0.009093846	0.00139569	0.002284813	-0.010466136	-0.001612786	0.000409579	0.00836911	-0.001683802	0.005268123	0.002147519	0.001548901	-0.002569637	7.86E-05	0.001877054	-0.00318339	0.000826087	-0.00074861	0.000100927	-0.000431276	-0.003414523	-0.00274828	0.000151082	-0.000202075	-3.49E-05	0.000259286	0.001065288	-0.000368206	0.000382295	0.000295891	8.98E-05	-0.000144343	0.000241945	-0.000315158	-0.000135015	0.000456566	-0.001013718	0.000226304	-6.06E-05	-0.000217717	0.000122599	0.001302593	-0.000324232	0.00033241	0.000464451	3.54E-05	-0.001468368
2961J_3	H. japonica	30.42	0.003677837	-0.004732955	-0.004766266	-0.003637539	0.001072144	-0.00187129	-0.002447663	-0.00094593	-0.002337214	-0.001434811	-0.002681595	0.007391772	0.005415379	-0.001291432	-0.002519038	0.000358073	-0.001350628	0.000505304	-7.77E-05	-0.000504367	4.18E-05	-0.000542693	0.000814901	-0.000963195	0.000404855	0.000405869	0.000163914	0.000169963	0.000559564	-0.000778572	0.000448392	0.000107503	5.64E-05	0.000181959	0.000108095	-0.000565964	-1.44E-05	-0.000118659	0.000419603	0.000221345	0.000324895	-4.73E-05	0.000487011	0.000546085	-0.000545762	-1.16E-05	-0.000385752
2961J_4	H. japonica	26.6	-0.013669108	-0.00734945	0.002342103	0.002457277	-0.00883683	-0.002756646	-0.007435035	0.006990843	-0.000941202	4.05E-05	0.000533688	0.003686875	0.001083789	-0.004751127	-0.003274981	-0.000974451	-0.002560902	0.003633823	-0.001896194	-0.000541504	-0.001913616	-0.001158199	-0.000587753	-0.000165573	0.000449067	-0.000889048	0.000337881	0.001189781	0.000824332	-0.001689022	-0.000825559	0.0008668	-0.0005462	0.00016214	-0.000665382	0.000794887	0.000845884	-0.000572787	0.000247254	-0.000901027	-0.000448336	0.000397401	-7.57E-05	-0.000705663	0.000815945	-0.000210328	0.000764292
2961J_5	H. japonica	25.23	-0.005701511	-0.001495588	-0.001722088	0.003699388	-0.00362155	-0.000129757	0.000710715	0.006163685	-0.009222359	0.002196231	0.001107141	-0.00294044	0.002626866	-0.000377423	0.000228646	-0.001258681	-0.000401	-0.002424181	0.001271624	0.000586864	-0.001072126	0.001243498	-0.001544552	0.001833497	-0.001139151	-0.001518637	-0.001552887	-0.00045792	0.000712856	-0.001190529	-3.80E-05	-0.000671851	0.0012064	0.000508011	-0.000122821	-0.00121639	-5.01E-05	0.000657426	0.000187488	0.000746488	0.000473528	-0.000520366	0.00032601	-0.000188069	-0.000166382	9.53E-05	-0.000164046
2961J_6	H. japonica	22.92	0.037688752	0.012175903	0.000233766	-0.00236942	-0.003827566	0.001659699	0.005986817	0.002005596	0.000425199	0.002821387	-0.000231331	-0.003056869	0.002373016	0.001251153	-0.00145734	0.000271119	0.002443986	1.06E-05	0.000264146	2.86E-05	0.001077601	0.001105256	0.00010724	0.003064914	-0.001814295	0.001334008	0.000389013	0.001793933	0.00112574	-0.000229586	-0.001281622	0.000689742	-0.001630653	0.000879797	-0.001217054	-0.000152715	4.81E-05	0.000745724	0.000429886	-0.000851254	0.000964325	-0.000602049	3.81E-05	0.000734673	0.001305437	0.000136121	-0.000212278
2961J_7	H. japonica	24.68	-0.006458953	0.023661989	-0.008222543	-0.000602174	-0.003104309	-0.000641413	0.008917256	-0.007266054	-0.000984464	-0.000101858	0.003044132	0.000691004	0.002695545	-0.000198886	-0.003774568	-0.001057059	-3.08E-05	-0.000377581	0.001503671	0.003680658	0.001470956	0.000407183	-0.000705157	0.001187812	-0.001497474	-0.001450157	-0.000384237	0.000447624	0.000240008	-0.000569544	0.000226299	-0.000783759	0.000298902	-5.13E-05	-2.75E-05	-0.000155899	-0.000503311	-5.53E-05	0.000395775	-0.000527956	-0.001087946	2.01E-05	0.000909239	0.000352583	0.000142411	0.000191358	0.000305888
2961J_8	H. japonica	23.8	-0.005440801	-0.001662415	-0.000785002	-0.002381298	-0.004632924	0.009541261	0.00278022	0.002204993	-0.005989699	0.003356706	0.002340043	0.001579291	0.000526491	-0.000738122	0.003185903	-0.000379082	-0.000181594	-0.000700644	0.001910634	-0.001310293	-0.002265369	6.16E-05	-0.000970166	0.002149448	-0.002220334	0.002122063	2.79E-05	-0.000584729	0.000505003	0.000447252	-0.000181993	-0.000277284	0.000426375	0.000199763	-0.000383591	0.000100296	-9.36E-05	0.000882018	0.000481311	-0.000764043	-0.000309607	-8.94E-05	0.000752844	0.000226787	1.92E-05	0.000196747	-0.000827658
2961J_9	H. japonica	24.88	0.018570444	0.017818842	0.002033238	-0.002167407	0.000922945	0.003308323	0.002958386	0.005331266	-0.003816063	-0.001155802	0.008400354	0.001222803	-0.000180798	0.003373592	0.00270264	-0.001928627	0.001747559	-0.001596088	-0.001593039	0.001371632	-0.002283085	-0.00065165	-0.002632309	0.000434578	0.000933747	0.002134327	0.000692853	0.001090128	0.000110798	0.000805809	-0.001922627	-0.000234999	-0.00077589	-4.71E-05	2.06E-05	0.000609285	0.000939923	-0.000653199	-0.000310872	0.000299983	-0.000387275	0.000269772	-0.001375118	0.000300046	-0.000324207	-0.000190674	-9.39E-05
2961J_10	H. japonica	23.31	0.04305762	0.014912402	0.006084536	-0.003294895	-0.00671366	0.004793844	0.005943635	0.002074695	-0.003485562	-0.003497875	-0.000601665	-0.001538906	-0.001233389	-0.000192901	-0.001016986	-0.00248034	-0.00088463	0.000247353	-0.004822487	0.001324742	0.001618859	0.001686875	-0.003269161	0.000882677	-0.001087812	0.00015059	-0.002369267	3.16E-05	0.001388236	-5.57E-05	0.000281307	-0.000557883	-0.000231567	-0.000246179	0.000169163	0.000756157	-0.000311344	0.000455619	0.000310648	0.000146588	0.001019194	-6.67E-06	-0.000292734	0.000819534	2.96E-05	-0.000689993	-0.000421241
2961J_11	H. japonica	23.06	0.073998993	-0.022220935	-0.004758493	-0.017554954	0.002540914	0.008010534	0.008438555	0.002699741	-0.001007848	-0.00499601	-0.003839191	0.001170065	-0.004859197	0.000281607	0.003448423	-0.001928424	-0.000792776	-0.004266558	0.000120844	-0.000382036	0.000876186	-0.004319024	0.000343326	-0.00018853	0.00430513	-0.001109531	-0.0023281	0.001140976	0.001722253	-8.37E-05	0.001172302	-0.000648907	0.001198157	0.00057632	0.0004629	-0.000137812	0.000268524	0.000639554	-0.001323088	-0.001297217	0.000270206	0.000244726	-0.0001643	0.000785944	-0.001274616	0.000903876	0.000143144
2961J_12	H. japonica	22.88	-0.00646802	0.016139334	0.005866703	-0.00065114	-0.002078811	0.000304596	0.009327673	0.000171393	0.003058919	-0.003738225	0.003918791	0.003594137	0.000413016	0.002162108	-0.003445231	-0.000392142	0.000758466	-0.002841605	0.00018194	0.00208911	-0.001898478	-0.001266747	0.000258142	0.001664112	-4.46E-06	-0.000309996	0.001027676	0.000453399	-0.001365485	-0.0003919	-0.000529819	0.001154392	-0.000686633	7.79E-05	-0.001233647	-0.000412663	0.001047431	0.000594805	-0.000256085	-7.48E-05	-0.000655438	0.001179405	-0.000454942	-0.000246585	0.000275988	-0.001436025	0.000128657
2961J_13	H. japonica	21.28	0.038111271	0.005818969	0.005735431	-0.006186394	0.005460718	0.004821168	-0.002573947	-0.002148245	-0.003166243	-0.009185359	0.002489807	0.0011377	-0.000605412	2.16E-05	-0.000748159	-0.006059739	0.001274442	0.000281384	-0.001755564	-0.001509971	0.001305853	0.000719042	-0.003203051	-0.001192412	0.00019732	-0.000215102	0.000136608	-0.000424535	-0.001633108	0.000180974	-0.001226344	-0.000407537	0.000138735	-0.000921388	-0.001345326	9.03E-05	-0.000684227	0.000600476	-0.000122211	0.000445261	-0.000120901	0.000520566	4.12E-05	0.001839083	0.000106202	-0.000909472	0.000266197
2961J_14	H. japonica	23.54	0.013930641	0.017619525	0.003905925	-0.000528098	-0.002791187	0.002861751	0.00850153	-0.001485793	-0.003684733	-0.000608136	0.003308368	-0.000488494	0.002525488	0.001116851	3.53E-06	0.000319202	0.001096327	0.000397791	-0.002300473	-0.00124174	0.00166771	-0.000701387	-0.000370149	-0.000309639	-0.001689079	-0.000264226	0.001130797	0.001532652	0.001096408	0.00033463	-0.000282886	0.000950661	-0.000409467	-0.000424439	0.000588992	0.000305586	-3.92E-05	-0.001449471	-8.90E-05	0.000462531	0.000103371	0.000258415	0.000100588	-0.000104017	-0.000286835	0.001158549	-0.000406535
2961J_15	H. japonica	20.5	0.002506336	0.019408607	0.006674957	-0.004683019	-0.008598847	-0.001007094	0.010362147	-0.00537351	-0.006530719	-0.004839302	0.001918904	-0.000172227	0.002187091	-2.77E-05	-0.002070115	0.001633892	-0.000105863	-0.000713647	0.001282778	-0.001641968	-0.000756201	-0.002944613	-0.000384004	0.000340915	-0.002070563	0.00107087	0.000770751	-0.000519967	-0.001713592	8.60E-05	0.000675366	0.000560889	0.000193328	0.0002124	0.000390261	0.000727825	0.000375792	-0.000147855	0.00110668	3.15E-05	-0.000887491	-0.000462553	-0.000115885	-0.000410575	-0.000621114	-0.00020307	0.000753372
2961J_16	H. japonica	22.33	0.017457393	0.025193925	-0.005322943	0.000668561	0.005922904	0.007552935	0.000259557	0.003556142	-0.004651828	0.001361661	0.002275576	-0.002358406	0.003570426	0.001845775	0.001251848	0.001294472	0.000339754	-0.001548155	-0.002333597	0.000679553	0.000727562	0.000527861	0.000524881	0.001254139	-0.000587312	-0.000185857	0.001214561	0.000887892	-0.001169451	0.000805159	-0.000614757	-0.00043132	0.000207958	0.00024995	-0.000578596	0.000671417	0.000672733	-0.000785152	0.000636239	0.000834761	-0.000643616	0.000964886	0.000519113	0.000559484	-0.000117598	0.000208541	-0.000229492
2961J_17	H. japonica	27.51	-0.002169318	0.006706103	-0.004308025	-0.004184812	-0.009125124	0.004970328	0.004839388	-0.002450725	3.82E-05	0.006934734	0.001969699	0.007331691	0.001437278	-0.005329329	0.000667117	0.001408722	-0.001245235	0.002528837	-0.001653661	0.001115192	0.000546607	0.001914869	-0.001036997	-0.000729719	0.00108718	0.0003224	0.000408258	0.001182111	-0.000163464	-0.001919059	0.001332733	0.000397827	0.000844097	0.000512282	1.88E-05	0.000227898	-0.001367175	-0.000631389	-0.001222873	-0.001121446	-0.000973282	1.52E-05	-0.000213021	0.000572042	0.000466389	2.21E-05	0.000119926
2961J_18	H. japonica	25.16	-0.00150133	0.003111288	0.008241637	-0.000696221	-0.007018416	-0.002356097	-0.004249068	0.007618713	-0.002376207	0.001135301	0.005427172	0.000194887	0.001756958	0.000376727	0.001271889	-0.005217059	-0.000505084	0.001353748	-0.002462981	0.000917495	-0.001594797	0.001832104	0.001191967	0.000985198	0.002035104	0.000835992	0.001979449	0.000266389	-0.001128822	-0.000596147	0.000880536	0.00097254	2.05E-05	-0.000725225	-0.000438434	0.000346291	0.000385715	-7.98E-05	0.000236461	0.000218326	-0.000265348	-0.000352025	-0.000514965	0.000284069	1.24E-05	-0.000421576	-1.65E-05
2961J_19	H. japonica	26.32	0.031987189	0.003659634	0.006728566	-0.00119679	-0.003291503	-0.002711869	0.000243436	0.002366398	0.000792495	-0.000934747	0.002460895	-0.002497944	0.000509349	0.001007415	-0.002143118	-0.001991538	0.001066805	-0.000753221	-0.001297619	0.000782724	0.000656338	-1.98E-05	-0.000951833	0.000507278	0.001395877	0.000730956	-0.001233731	0.001222776	-0.000705243	0.000178111	-0.000327608	0.00021469	0.000809778	0.000697641	0.000184241	-0.000246579	-0.000121506	-6.96E-05	0.000789902	-0.000479497	0.000329247	0.00051216	0.000406515	-0.000112225	0.000542444	0.000258237	0.000815246
2961J_20	H. japonica	33.28	0.004796781	-0.02019272	0.004103435	-0.008157925	-0.003638178	0.005485079	-0.004954887	0.001710142	-0.000820251	-0.003764306	-0.004170887	0.008607143	0.003560914	0.005627061	0.000396535	-0.00070356	0.00101749	0.00449958	0.000184365	0.001426538	0.000173168	0.002552848	7.63E-05	-0.001155136	0.001485605	0.002190755	0.00041265	-3.30E-05	3.68E-05	0.000407986	-0.000903024	-0.001537408	0.000817551	-0.000564959	-0.001514174	-0.000435509	0.000495961	7.95E-05	0.000968926	-0.000977192	0.000955501	0.000261185	-0.000587967	0.001398729	4.71E-06	0.001086585	0.000964513
2961J_21	H. japonica	20.29	0.032068915	0.009397285	-0.006518885	-0.003068899	0.010931354	-0.006801063	-0.000861522	0.00560404	-0.005003256	-0.005378328	0.004561429	-0.002467679	0.003207469	0.000135722	-0.005444491	-0.00087993	0.002024446	-0.001964119	0.001359213	0.000412548	-0.002572809	0.001186942	-0.00142225	0.001504153	5.74E-05	0.000358943	-0.002154639	0.000368883	-0.001041876	0.000161215	-0.001377543	-0.000692222	-0.000549295	-3.68E-05	-0.000363002	4.33E-05	-0.000528748	-0.00023727	1.35E-05	-0.000282121	-0.000566136	0.000381804	0.000605665	-0.001228833	-0.000576066	0.000258925	-0.000528765
2961J_22	H. japonica	26.66	0.014260026	-0.004634067	0.000889155	0.000552967	-0.004230563	-0.003154586	-0.002595368	0.009713137	-0.006924972	0.001830709	-0.00032762	-0.002890834	0.002631205	0.001866567	-0.002409856	-0.001779308	-0.001698187	-0.001218402	0.000310444	0.000768633	-0.00026089	0.001888189	0.001388419	0.001900679	-0.000647641	0.000196093	0.000887664	0.002811447	0.000607395	-0.001304253	-0.000893112	0.00047027	0.001066563	0.000340293	-0.000795624	-0.00022603	-0.000294575	-0.000158179	-0.001032981	0.000564626	2.10E-05	-0.001378536	-0.000255414	0.000255721	-0.000220951	0.000917725	-0.00019829
2961J_23	H. japonica	25.64	0.009043722	0.007917369	0.005337289	-0.004699018	-0.001580673	-0.00588608	-0.007306353	0.006764816	-0.005528439	-0.000650763	0.000283897	0.00043726	-0.000628691	-0.000245334	-0.000853353	-0.001000543	0.001135766	0.000577149	-0.000346344	-0.001152625	-0.000958336	0.001905312	-1.64E-05	-0.000472826	0.000747943	0.000212449	-0.000858116	0.000705071	0.000161612	-0.000752926	8.81E-05	-0.000293795	0.000451514	-3.49E-05	0.000968709	0.000816995	0.001266823	-0.00010381	9.80E-05	0.000271408	0.00066534	4.53E-05	-0.000178451	-0.000948162	-1.91E-05	0.000531031	-0.000247373
2961J_24	H. japonica	24.59	0.001977578	0.010140041	0.004033231	0.001343241	0.000864361	-0.001392318	0.000333905	0.00667711	-0.004439252	-0.001767749	0.003999131	-0.000327495	0.002479916	0.001669618	0.000565168	0.000532928	0.000772492	-0.000440215	-0.000570585	0.001878592	-3.66E-05	0.00135727	-0.000332337	0.001158238	0.000225723	-8.15E-05	0.000411894	-0.000280392	0.000482665	0.000849401	-0.000538466	-6.46E-05	0.000100945	9.60E-05	0.001438103	-0.001095522	-0.000210104	-0.000199949	0.000210123	-0.000781665	-0.000326656	0.000325911	0.000508244	-0.0008361	-0.000106478	0.00011773	-5.48E-06
2961J_25	H. japonica	26.86	0.025837462	-0.002902318	0.026481881	-0.013601374	-0.002129553	0.000565152	0.006478371	-0.003241979	-0.002002738	-0.007686285	0.00322192	-0.008532702	0.002285173	-0.005470027	-0.001595413	-0.001118995	-0.004036064	0.001798934	0.003267965	-0.003745387	-0.005040304	-0.002552021	-0.000893725	-0.002089774	-0.001095044	0.002288438	0.002994243	5.23E-05	-0.001332466	-0.001552941	-0.001620125	0.001184825	0.000982315	-0.000664628	0.000218475	-0.0007335	-0.001042422	0.00121153	-0.001071073	-0.00074337	0.001360842	0.000604281	-0.000685465	0.00084137	0.000829366	0.000276774	-0.00026362
2961J_26	H. japonica	26.5	0.03409672	0.003700628	0.014314971	-0.007361321	-0.001145777	-0.004400912	-0.008762166	0.00300612	0.000157567	-0.005820703	-0.000100982	-0.003121149	-0.000374772	-0.002982551	-0.000599742	-0.001454732	-0.000158172	0.002049041	0.004008332	0.003130901	0.000813274	0.000917828	-0.001653522	-0.000374245	0.001511891	0.001276451	-0.000260312	0.00026916	9.74E-05	-0.000136397	0.001275528	-0.00021851	-4.93E-05	-0.000352161	-0.001716089	0.000184043	-0.000628933	0.000859031	6.55E-05	0.000172584	-0.00016633	0.00011614	-0.000419567	-0.00124164	-0.000443854	-0.000243212	-9.75E-05
2961J_27	H. japonica	30.14	0.003833285	0.006678678	-0.007159905	-3.10E-05	-0.010536015	0.007071022	0.007397615	0.002302565	-0.009721755	0.001032775	0.000248176	0.001770943	-0.001548998	0.001678904	-0.000687504	0.005985854	0.002217761	-0.002111175	-0.002232891	0.003200482	-7.71E-05	-0.001269281	-0.00101818	-0.002012473	-0.001233355	0.002066352	0.000120749	0.000651079	-0.000496025	0.00016623	0.000359475	0.00061279	-0.000204274	-4.92E-05	-0.000873874	-0.000160357	0.001623138	0.000167696	0.001128705	0.000669805	5.03E-06	0.000108988	-0.000456833	0.000124384	-0.000149579	0.000455704	-0.000284325
2962J_1	H. japonica	24.57	-0.005851111	0.003957715	0.005293756	-0.000933434	-0.001632433	0.000814576	-0.009687505	0.005129371	-0.001779105	0.00454597	-0.000416582	0.000332416	0.001166931	-0.002112041	0.000279039	0.002686559	0.001482692	0.000483533	0.001293716	0.000288523	-0.000437272	-0.001176318	-0.00100421	-0.00045506	0.000419197	-0.000476321	0.000789486	0.000696872	0.000324292	-0.000450712	0.000240396	0.001027047	0.000710541	0.000150402	-0.000250524	0.00022931	-0.000273633	2.93E-05	0.000296651	0.00036828	7.24E-05	5.71E-05	0.000516317	-0.000310519	0.000366295	-0.000370692	0.000798952
2962J_2	H. japonica	26.1	0.023054637	-0.012083409	0.008177776	0.009641883	-0.005742667	0.01111378	-0.0017502	0.000723606	0.002273903	0.000891873	0.004083864	-0.003663385	0.007391177	0.004673283	-0.001762314	-0.005515597	0.001922861	0.001635764	0.002617651	0.003116984	-4.79E-05	0.001171809	-0.000340513	-0.002151769	0.000377316	0.000746314	0.002120252	0.001700749	0.000818007	0.001317358	0.001648069	-0.000102929	-0.000586961	0.000407097	0.000321353	0.000363469	-8.87E-05	-0.000440741	-0.000395209	0.000249908	-0.001534531	-0.000279976	-0.000128942	-0.000439272	0.001004452	-0.000101396	0.000709439
2962J_3	H. japonica	29.93	0.04147808	0.009173887	0.010381221	-0.003197783	-0.005643815	0.010150563	-0.001104342	0.000668919	0.001651668	-0.001261308	0.000123782	0.001401604	0.00094151	0.003640914	0.001947806	-0.00276702	0.002001291	-0.000327907	0.002932487	0.001881131	-0.000714571	-0.00032991	0.000316794	0.000561525	0.002144908	0.000808054	-0.000747992	-0.002461307	-1.28E-05	-0.001341037	-0.000737637	0.001023458	-0.001151707	0.000499334	0.000221967	-0.000457732	-0.000145417	-0.001103547	-0.000168297	-0.000422459	0.000163179	0.000481412	0.000564267	0.000112526	-0.000281652	0.000323253	-0.001260288
2962J_4	H. japonica	30.29	0.024009191	0.004111094	0.007327129	-0.013991548	-0.010304709	0.008633123	0.000117506	-0.005274712	-0.003873893	0.002020045	-0.001929886	-0.003886456	-0.003270431	-0.003984376	0.004090934	0.001005632	0.00275866	0.000437319	0.001428435	-0.003111763	-0.001485989	-7.55E-05	-0.001696401	0.00059515	0.001027809	0.002034561	0.000543756	-0.001875851	-0.000730626	-0.000527938	-7.66E-05	-0.000347786	-0.001116481	-0.000114937	-0.0007841	-0.000832172	-3.67E-05	0.000436951	-0.000910342	-0.000444908	-0.000420306	-2.64E-05	7.10E-05	-0.001433053	-0.000176707	-0.001073519	0.000646581
2962J_5	H. japonica	31.91	0.001384578	-0.021733764	0.010140829	0.002916584	-0.013494525	0.002696086	-0.002457979	-0.002846247	-0.001432118	0.001619094	-0.000722678	0.004833293	0.001173029	-0.000912816	-0.003023092	-0.000470239	-0.000781321	-0.000448375	0.001134913	0.003367345	0.001450147	0.000605671	-7.73E-05	0.000783116	0.001423076	-2.32E-05	0.000884609	0.00070939	0.000197129	-0.000641595	-0.000139035	0.000256427	0.001030966	-0.001900455	0.000128373	0.000739799	0.000792759	0.000365709	-0.000558192	0.001231755	0.00043659	0.000258685	0.000201355	7.85E-05	0.000419409	0.001080015	-2.30E-05
2962J_6	H. japonica	23.56	0.005678831	-0.010304947	0.01054191	-0.002421093	-0.005572347	0.008761232	0.000647861	-0.004361279	-0.005061189	-0.002619414	-0.000821317	0.00021552	0.002023973	-0.005148827	-0.005120035	-0.000839659	0.004234887	0.000748029	0.000865159	-0.001338188	0.00116403	0.000569652	0.000548909	0.000878638	-0.000496191	-0.001548445	-0.00060712	6.97E-05	-0.001232025	0.000605855	8.66E-05	-7.35E-05	0.001115829	0.000898411	0.001318124	0.000122699	0.000500532	0.000267195	0.001477812	0.000341329	-0.000746016	-0.000490634	0.000795317	0.000186214	0.000620571	-0.000169857	-0.000987348
2963J_1	H. japonica	31.98	-0.007846913	0.051388737	-0.00522436	-0.011734246	-0.004328678	-0.003798407	0.00601662	0.00025758	-0.000323734	0.002672286	0.002265849	-0.001768673	-0.003278689	-0.004537723	0.003008006	0.000947304	0.002701443	0.001033676	-0.001098159	-0.000647983	0.000855412	-0.00047084	0.000533106	-0.00164424	-0.000106078	-0.001447164	3.10E-05	4.97E-05	-0.000554184	-0.000629409	0.000604505	-0.000740182	-0.000424594	-0.001332822	0.000588994	-0.000437003	-0.000368621	-0.000240005	-0.00095056	7.35E-05	-0.000315568	-0.000450188	-0.000594797	-0.000176691	0.000580872	0.000263924	0.000159016
2964L_1	H. longispira	28.79	0.032797931	0.029639024	0.003988617	0.002332881	0.00146683	0.006441723	-0.003948879	-0.002624807	0.00113745	-0.002516327	0.000854021	-0.003543939	-0.002639344	0.000522039	0.001824797	-0.001669251	0.002331787	0.001787747	-0.004077377	0.001775246	0.002028465	0.000196223	0.000276373	0.000270933	-0.003958613	0.000290031	0.000288027	0.000260729	-0.001808459	-0.000744085	0.001077145	0.000613536	-0.002017987	-0.00079096	8.02E-05	0.000336999	-0.000765379	8.85E-05	-0.000948155	0.000319492	0.000682444	-0.001188646	0.000560711	-0.000156223	-0.000309016	-0.000686134	0.000160995
2964H_1	H. japonica	33.17	6.44E-05	0.006136518	0.010478477	-0.013760363	-0.003869751	0.007195841	0.000964775	-0.004202964	0.000152405	0.003685493	-0.000845443	0.003704013	0.000695865	0.00055676	0.002642426	0.003121246	0.002690479	0.00185371	0.002000718	-0.00065348	0.001645027	0.000163627	-6.04E-05	0.001042126	-9.57E-05	0.001700005	0.000738777	-0.000523914	-0.001417696	0.000128867	-0.000355923	-8.58E-05	0.000330919	1.53E-05	0.000658347	-0.000182977	0.00059967	0.000628913	0.000967015	-0.000255422	-0.000338145	-0.000447382	-8.91E-05	0.000739502	-0.00055856	0.000649207	0.000342329
2966L_1	H. longispira	28.25	0.06860477	0.031837875	-0.014021028	0.013109001	0.005551513	0.003834034	-0.000587927	0.004695203	0.003543561	-0.002759357	0.000693659	0.000641066	0.002586143	-0.006491309	-0.002220744	7.62E-05	-0.001415608	0.001767348	-0.002855008	-0.001195693	-0.002353145	-0.000415272	0.000251672	0.002421074	0.000244144	0.000147278	0.002763682	-0.001459459	0.000152189	0.001367045	0.000422683	0.001536622	-9.48E-05	-0.000634208	-0.000369635	-0.000226081	0.000444676	0.000775089	-0.000763907	0.001344451	0.000977987	-0.000514137	0.00022039	-0.000668185	-8.77E-05	-0.000238023	0.00082481
2966H_1	H. japonica	25.37	-0.000710437	0.023971539	-0.004739686	-0.005269114	-0.003908019	0.005346294	0.002068626	-0.006039077	-0.002903015	-0.0007858	0.001884904	-0.000690953	0.002356707	-0.002200051	0.0002605	0.001863785	-6.64E-05	-0.000408819	-0.001084169	-0.00091977	0.001047516	0.002290991	0.001914282	-0.00034214	0.00054069	-0.000287537	-1.12E-05	0.001316496	0.000525098	0.000487141	0.000594083	-0.000543191	-0.000417027	-0.000423558	0.000582972	-0.000328865	-0.000560312	-0.000252539	0.001179093	0.00081755	-0.001163307	0.000966891	-0.000311844	-0.00038113	-0.000579985	-0.000270989	-0.000332412
2967J_1	H. japonica	32.2	0.011478526	0.016491988	-0.012899893	-0.006551791	0.001261716	-0.00546065	-0.007594967	0.003350817	-0.001580568	0.001599149	-0.000291587	-0.000620499	0.000683351	-0.000647602	0.000351504	0.001782523	0.001124654	0.001027907	-0.000897642	-0.002181437	0.000315946	-0.001225814	-0.00037205	-0.001039474	-0.000736615	0.000365619	-0.000149298	0.000103668	-0.000129221	-0.000398983	-0.001618089	-0.000196374	-0.000145354	-0.000115939	-0.000230626	-0.000839897	0.000408877	8.88E-05	0.000192286	-0.000792149	-0.000288929	-1.11E-05	-0.000457303	-0.000332933	0.000388798	0.000341208	-0.000466288
2967J_2	H. japonica	30.52	-0.008513957	0.009260657	-0.015014041	-0.011985645	0.002393396	-0.004801176	-0.00307505	-0.003901219	-0.003893867	-0.009772002	0.001021385	0.002189555	0.001130284	-0.000847004	0.000271028	0.00041236	0.000241573	0.001077765	-0.002704868	0.001423512	0.001304562	0.002197078	0.001967524	0.000127973	-0.000246085	-0.001723391	-0.000210315	0.00074851	0.000184949	-7.38E-05	0.002094095	-0.000321571	-5.76E-05	-0.000730579	0.000518048	0.000308482	-0.000664142	0.000116532	0.00125702	0.00021042	-0.000678874	-0.000336048	-0.000444422	0.000330115	0.000528844	-0.000439189	0.000479648
2967J_3	H. japonica	29.66	-0.053981824	0.023721074	0.001452644	-0.006507353	-0.011003914	0.000994113	0.00169855	-0.006532275	0.000946881	-0.004315569	-0.00079472	-0.006501317	-0.00312685	-0.006136391	0.002591111	0.000707083	0.000569243	0.001789228	0.000433606	-0.001554306	-0.001013183	-0.000421893	0.000905329	0.000775061	0.000865894	-0.002115035	-0.000455493	0.001211131	0.000663856	0.000866841	0.001551206	-0.000704929	6.82E-05	0.001003564	0.000359812	-0.00047363	0.000858184	7.03E-05	0.000529988	0.000361603	0.000175506	0.000299955	-0.000584307	0.000922681	0.000413638	0.001031772	-0.001413959
2967J_4	H. japonica	25.48	-0.012575726	0.006333348	0.005787782	-0.00461552	-0.018195457	0.002424236	0.001854928	-0.009976583	-0.000225061	0.001639419	0.00022103	0.00398736	-0.00016668	-0.002898984	0.002053213	0.002204128	0.000101026	3.16E-05	0.001658167	-0.002952573	-0.001482782	-0.001679246	0.001467457	0.002083468	-0.000605755	0.001895119	0.002441463	0.000917558	-0.000482743	0.000241383	0.002498075	-0.001509408	-0.000862385	-0.000568871	0.000700893	8.85E-06	0.001067973	-0.000576258	0.001230796	0.001157781	-0.001154541	0.000231708	-0.000699485	-0.000136446	-0.001129478	0.000306644	0.000329681
2967J_5	H. japonica	31.19	0.010558401	-0.000329327	-0.001948818	-0.015107868	0.004054581	-0.015737888	-0.005178796	0.00251896	0.002693749	-0.00787926	0.003190883	0.000548658	0.003035466	0.000770971	-0.001601762	0.000613408	0.000394654	0.000949412	-0.002448144	0.001838447	0.000243878	0.000698756	0.000803341	0.000109198	-0.000189163	-0.000784417	-0.000187736	0.000410232	0.000101964	-0.000613195	-0.000102877	0.001053491	-0.000328576	-0.000314484	0.001114327	0.000898302	-0.000449157	-0.00014356	0.000608229	-0.000807856	-0.000296006	-0.000911507	-0.00049989	-0.000355124	0.000517921	-0.000394026	-0.000497948
2967J_6	H. japonica	30.2	-0.024646061	0.004843122	-0.001800426	-0.00834664	-0.00763839	-0.011893722	-0.000618518	-0.004988192	-0.002421387	-0.003850513	0.001162187	-0.003967705	-9.36E-05	-0.001900099	-0.001388014	-0.001500449	0.000371871	0.001571214	-0.001372052	0.001170372	-0.00163931	0.000307198	0.000843085	0.000309623	-0.000274811	-0.000438724	0.000523532	-0.000117849	0.000188209	0.000659011	0.000397975	-5.29E-05	0.000532974	0.000465152	0.000974349	1.48E-05	0.000374417	1.26E-08	-0.000274054	4.31E-05	0.000355646	-9.29E-05	-0.000240158	0.000721648	-0.000466922	0.000334174	-8.47E-05
2967J_7	H. japonica	32.34	0.016557257	0.010121718	-0.01121975	-0.006532639	0.00140257	-0.007034184	-0.004971806	0.00105237	-0.001160786	0.001465457	-0.000767018	-0.001247446	0.001216531	-0.001376179	0.000257159	0.002312607	0.001007553	0.000783556	-0.001155922	-0.002626666	0.000549958	-0.001238077	-0.000210878	-0.000742158	-0.000455626	0.000175142	-0.000197376	0.000205049	0.000164704	-0.000669584	-0.001639876	0.000119796	-0.000101061	0.000144339	-0.000509499	-0.001371236	0.00094777	0.000431325	0.000245442	-0.000631871	-7.54E-05	2.63E-05	-0.000519492	-1.44E-05	-0.000120025	0.000185834	-0.000575089
2968J_1	H. japonica	31.59	0.050046856	-0.011654598	-0.00873864	-0.003619913	-0.011545182	-0.004674662	0.000550535	0.005175925	0.000869035	-0.000432509	-0.003621273	0.000156279	-0.000223332	0.002252873	-5.72E-05	-0.002792187	-0.004618171	0.000369747	-0.000718621	8.65E-05	0.00017822	-0.00028521	-0.002598963	0.000118704	0.001540654	0.000819365	-0.000356896	0.000928044	0.001590455	-0.000986127	-0.00090431	3.97E-06	0.000482155	-0.000907551	0.000381794	0.000946171	0.001461627	0.000432098	-0.000301785	-0.001273093	0.000454339	0.000318894	-0.000639425	0.000286677	0.000337937	0.000383087	0.000355425
2968J_2	H. japonica	34.48	0.017143255	-0.016455287	-0.005122668	-6.49E-05	-0.005196819	0.001438455	-0.004233737	-0.006031653	-0.001522134	0.00455828	-0.002270988	-0.001381614	0.003870615	0.001347766	-0.00341833	0.000211372	0.001968567	-0.001453469	-0.000257304	0.001997776	0.000752502	-0.000506188	-0.000153083	-0.000779854	-0.000876599	0.002146466	-0.001007444	9.60E-05	-0.001010839	0.001361216	-0.001108417	-0.000311025	-0.000162555	-0.000189227	-0.000411263	0.000835392	0.000342059	-0.000100716	0.000949234	0.000446419	-0.001096669	-6.46E-07	-7.37E-05	-0.000123372	-0.000337196	-0.000383135	-0.000752701
2968J_3	H. japonica	35.72	-0.021921189	-0.007046831	-0.003414887	-0.002682939	-0.003839342	-0.006915176	-0.005856725	0.000391613	-0.002148669	-0.007046349	-2.81E-05	0.000311265	0.003966004	-0.000265426	0.001307215	0.001016533	-0.001566219	0.002037041	2.84E-05	-0.00050238	-0.002525771	-0.001450353	-0.000389046	-0.000270253	-0.00167325	0.001216445	-8.95E-05	-0.000271786	3.63E-05	0.000373487	-0.000329195	0.000584646	-0.000159377	0.000846752	0.000389051	0.000389012	0.000626525	-0.000262734	9.83E-06	-0.001357193	8.43E-05	-0.000188703	0.000322838	0.000280727	0.000698844	-0.000277105	0.000116682
2968J_4	H. japonica	29.43	0.034668221	0.009306417	0.008323508	0.000695181	-0.004567288	0.001192167	0.001055589	-0.000623541	0.002689332	0.000421438	-0.003225452	-0.000601333	0.005714761	0.000446469	-0.001909052	-0.000554264	-0.001439589	-0.001354279	-0.000217396	-0.001093881	0.001196373	-0.000209417	-0.00096732	-0.000997941	0.000872373	-0.000314496	-0.000243162	0.000358828	0.000457118	-0.000744108	-0.001396791	0.000113147	-0.000295563	-0.000188174	-0.000152145	-0.000260873	0.000476658	0.000218397	0.000421552	-0.000494067	-3.12E-05	-0.000134472	0.000190593	-0.000807375	0.000568391	-0.000667961	0.000141643
2968J_5	H. japonica	35.07	0.044631212	0.005439687	-0.004824875	-0.009859099	-0.010718802	0.006776272	0.000786155	-0.004132005	0.000324394	-0.005747083	-0.003680261	-0.001373669	0.003378443	0.002083793	-0.001008611	-0.000928668	-0.001464103	0.001235758	0.001125202	-0.000206397	-0.000454066	4.43E-06	-0.000578146	0.00066721	-0.000146244	0.000372149	-0.002380715	-0.001561842	-0.000324819	0.000218235	-0.00062142	-0.000770481	-0.001107655	0.001648707	0.000308079	0.001280606	0.000223642	-3.47E-05	-0.001362045	-0.000482319	0.001512812	-0.000282155	0.000584235	-0.000210194	-0.000332219	-0.00102575	-5.15E-05
2968J_6	H. japonica	32.87	0.000128349	-0.002827911	0.004012909	-0.003209245	-0.007687474	0.000108132	-0.004193021	-0.000578383	-0.00188508	0.004434852	-3.50E-05	-0.001415239	0.002489734	0.000469233	-0.002301621	-0.001112124	0.002432347	0.002372893	0.000637302	-0.000733687	0.001008203	0.000973543	0.000559	-0.002013152	-0.001528241	-0.001242407	0.000759861	0.001197149	-0.000318864	0.000256086	0.000833418	0.001464438	-9.33E-05	-0.000901889	0.000155245	0.000559712	0.000297242	-0.00024091	0.000659875	0.000859323	-0.000404451	-6.46E-06	-0.000858722	-0.000561892	-0.000523127	3.80E-05	-0.000411609
2968J_7	H. japonica	32.94	0.034372878	-0.012103514	0.001377832	-0.005976709	-0.008628342	-0.002686256	0.004852864	-0.006796326	-0.000607017	-0.000284685	-0.00218269	-0.003076321	0.003456067	-0.001988863	-0.002326434	0.001131677	-0.002500158	-0.002891217	-0.000644814	2.65E-05	0.002069844	0.000281082	-0.000530668	0.000932924	0.002397507	0.000277133	0.000270271	-0.000368135	1.92E-05	-0.000194939	-0.000644846	-8.04E-06	-0.000557031	-0.000588197	-0.000280491	-0.00040158	0.00033065	-0.000186999	-0.000565894	0.001050308	0.000540413	-7.97E-05	0.000125453	-0.001096781	-0.000223214	-0.000899431	0.00097664
2968J_8	H. japonica	33.75	-0.028101828	0.005393313	-0.008578003	0.000926895	-0.014506099	-0.000307429	-0.003314675	-0.004104267	-0.001380551	-0.002242515	-0.002089304	0.003071325	0.001815738	-0.001072396	-0.002140829	0.000807496	-0.002089594	0.000982125	0.000233652	-0.000543321	-0.00038017	-0.000489149	0.001544317	-0.001014892	-8.23E-05	0.000509228	-0.000440051	0.000133703	0.001013699	0.001476161	0.000803092	0.000215134	-0.000469667	0.001039242	-0.000748051	-0.000589103	-0.000343746	0.001025898	0.000595222	-0.001102248	0.000235972	0.000364711	0.000298893	0.000334643	0.00025524	-0.00089323	-0.000274443
2968J_9	H. japonica	34.05	-0.000580827	-0.007201487	0.000687157	-0.007234692	-0.002227188	0.007262974	-0.003259531	-0.004904744	-0.004054887	0.000965345	-0.000655441	0.004498658	0.000557674	0.001253721	0.002357216	-0.000104495	0.001907111	4.78E-05	0.000506385	0.000344668	0.001657932	0.001999573	-0.00124952	0.001548858	-1.78E-05	0.000268362	0.000676063	0.000268754	6.58E-06	-0.000368935	-0.000190787	-0.000170423	0.001363528	-0.000816067	0.001390324	0.001168254	0.000335517	0.000760013	0.000146807	-0.000254462	-0.000698596	-0.000486738	0.000563162	0.000364244	0.000729106	0.000205196	-5.34E-06
2968J_10	H. japonica	28.4	0.020853225	0.01622277	0.000774303	-0.012138594	-0.00205963	-0.001364743	-0.003362632	-0.006949272	0.001214369	-0.00081881	-0.001292753	0.001686297	-0.000472412	0.000205675	0.000557517	0.002362115	0.001759383	-0.001945854	-0.001108661	-0.000144391	0.001835911	0.000476586	0.000673977	0.000292021	0.000135499	0.000354967	0.000313287	0.002352915	0.000906093	-0.000550386	-0.00135951	-0.000847487	-0.000546384	0.0002684	0.000786235	-0.000442327	0.000121553	0.000172261	0.00019529	0.000462644	-0.001188532	9.88E-05	0.000871691	-0.000342758	0.000405492	-0.000312633	-0.000681023
2968J_11	H. japonica	26.8	-0.003138314	0.006879397	0.000300653	-0.005840493	-0.005514941	-0.005982066	0.002501416	-0.000212872	0.000958271	-0.003633193	0.001093386	0.001869715	0.003629681	0.003207906	-0.000345638	-0.000249392	0.000600211	-0.000209062	0.000241586	0.001454859	-0.001454492	-0.000228452	5.24E-05	-0.001145933	-0.00152245	0.000324623	0.000205502	-0.000327828	0.000882478	0.001201793	-0.000413618	0.001278358	0.000248378	0.000337135	-0.001234564	-0.000352705	0.00074362	-0.000192003	0.000261198	0.000787181	-0.000634375	0.000185687	-0.000749764	-0.000319795	0.000233116	-0.000824205	-0.000126457
2968J_12	H. japonica	26.04	-0.024599893	-0.002731648	-0.009620422	0.001991699	-0.011185989	-0.002028215	-0.009159699	-0.001695503	-0.002043374	-0.002808008	-0.004322723	0.003600771	0.00086491	-0.000191493	-0.000944921	0.000925942	-0.000825416	-0.000247689	-0.00114936	-0.001200052	0.000162465	-0.002096079	0.001313892	-0.001549717	-0.000358601	-0.000510077	0.000651325	0.000581772	0.001317716	0.001116308	0.000115796	0.000790459	7.19E-05	-0.000560478	-0.000908129	-0.000274014	8.36E-05	0.000174838	0.000533527	-0.000660236	0.000457746	0.000792853	-0.00012452	-0.000198994	0.00106563	-0.000934158	-0.000127339
2968J_13	H. japonica	24.42	0.015005794	0.018444127	0.003847795	-0.002663281	-0.010982435	-0.006624639	0.003532179	0.001010356	-0.000396373	-0.002070968	0.000776955	0.00262069	0.000629931	0.00035858	0.001260336	0.002948266	-0.000411944	-0.0019319	-0.001648218	0.000720214	0.00047711	0.001443643	0.000481901	-0.000436968	4.18E-05	0.001824089	-0.000135244	0.000671044	0.001255567	0.000132549	0.000507991	0.000743512	-0.000993138	0.00034858	-0.000888817	-0.00084927	-0.000766306	0.000314299	0.000636926	-0.000398866	-0.001091076	-0.000375656	-0.000537512	-0.000427984	-0.001408884	-0.00015479	-0.000667939
2969L_1	H. longispira	31.64	0.029271836	-0.022060169	0.00340925	-0.001110737	-0.006715966	-0.005127762	-0.003890619	0.004350039	0.002082639	0.002654449	0.001877943	-0.005443039	0.001054287	0.001525849	0.000230794	0.000168647	0.000302008	-0.004099507	0.000901314	0.000118924	0.00132682	0.001797419	0.000884364	0.000210865	-0.001834052	-0.001770848	-0.000301654	-0.00064982	-0.001513808	0.000546959	0.000143658	-0.001844965	0.001128885	-9.18E-05	0.000154851	8.73E-05	-0.000108836	0.000149049	-0.000964545	0.000815617	-2.03E-05	0.000198831	-0.000769634	5.52E-05	-0.000249247	-0.000804438	-0.000336531
2969J_1	H. japonica	32.88	0.007309951	0.005253221	-0.017862912	-0.010454172	-0.001333074	-0.002996841	-0.008334506	0.005385964	-0.002684851	0.003953155	-0.001383372	0.005485449	0.000198388	-0.002480517	0.001270993	0.001213716	0.001791807	-0.000862113	0.000139715	-0.00119823	0.000200894	-0.001928727	-0.001394576	0.000820939	-0.002288176	0.00011221	0.000448446	-0.00050456	-0.000248689	0.000492801	0.000518696	-0.000487572	0.000708766	0.000823297	-0.000246965	0.000224719	0.001023857	0.000203386	0.000981923	-0.000135716	0.001056197	0.000228908	0.000134292	0.000797394	0.000555557	-0.000949447	-0.000625848
2969L_2	H. longispira	31.33	0.0129461	-0.021054358	-0.012364341	-0.000771072	-0.001416847	0.008950053	-0.01365424	-0.001649405	-0.005276625	0.001593414	-0.000786895	0.000778895	0.00082149	-0.005348445	0.000545206	0.002759358	-0.000496416	-0.001977189	0.001790401	0.000109606	0.002297332	0.001631146	-0.001706557	0.000235286	-0.000376194	-0.000658251	-0.000188243	1.28E-05	9.97E-05	0.000725746	-0.001400723	-0.001894022	0.002449402	-5.37E-05	-0.001027107	0.0002699	-1.83E-05	0.00033794	-0.000535751	0.00059319	0.000697302	6.69E-05	-0.000895707	0.000836683	-4.04E-05	9.38E-05	0.000196237
2969J_2	H. japonica	35.87	-0.029547795	-0.003700797	0.00173517	0.001887004	-0.008454044	-0.002968725	-0.000796635	-0.000589352	-0.001806962	-0.003271316	0.002325273	0.004361411	0.000184793	0.000193884	-0.000348452	-0.000494357	-0.001851272	0.001738073	0.000700408	0.001521627	-0.000819179	0.000559628	-0.000719213	0.000356165	-0.000409677	0.00035467	-0.000857544	-0.000132335	-0.000578304	0.000544991	0.000692354	0.001073853	0.000881635	0.001748437	4.69E-05	0.000483959	4.20E-05	-0.00092018	-0.000673503	0.000522113	0.000433047	0.000151627	0.0007213	-0.000243564	0.000250571	0.000763573	0.000626091
2969L_3	H. longispira	25.95	0.035292483	0.015617626	0.007237995	0.00425353	-0.00055584	0.011480601	-0.003407913	-0.00118997	-0.001415231	-0.00283972	-0.007119654	0.001435848	-0.00310597	-0.000492897	0.001517413	0.001129864	0.002214768	0.002461535	0.000664045	0.000898601	-0.000696059	-0.000817296	0.003632744	0.001405192	-8.10E-05	-0.002291352	0.000637315	-0.0011864	0.000222587	-0.001853541	-0.001173104	0.002210749	-0.000331178	0.001856652	-0.000654911	8.27E-06	0.000175604	0.000275546	0.000264533	0.000626506	-0.001217283	-0.000253616	0.001567332	0.000703983	-0.000577696	-0.001430754	-0.000297602
2969L_4	H. longispira	25.27	0.044461074	-0.015374968	-0.008418269	0.001374157	-0.001158899	0.000865852	0.002040244	0.00084592	-0.006792844	-0.009029486	-0.002537542	0.001872121	-0.008756019	-0.000312417	0.001043243	0.000680435	-0.000663568	-0.003518058	-0.004384022	-0.001870775	0.00458765	-0.000751249	0.001060088	-0.000989278	-0.001867852	-0.001670074	0.000208587	-0.001515752	0.001124877	0.000189843	0.000290671	0.000816624	-0.001683337	-0.000618012	-0.000338415	0.00050714	0.000842946	-0.000777633	-0.001514526	-0.000172766	0.000404572	0.001116614	-0.000355989	-0.001196025	-2.49E-05	-0.000374773	0.000837896
2969L_5	H. longispira	25	0.029988102	0.011533714	0.003226907	-0.000949058	-0.011870591	0.008933329	0.004407734	-0.000708595	-0.002006166	-0.002066818	-0.000821251	0.002938182	-0.004861867	0.001861194	0.001466611	-0.003773585	0.0005113	-0.001594026	-0.001433975	0.000201606	0.001404387	0.001044756	0.000334779	-2.03E-05	-0.001835032	-8.80E-05	-0.000795189	-0.00088201	-4.94E-05	-0.000719392	0.00018738	0.000566997	-0.001285626	-0.000580082	0.000673568	0.000353401	-0.000527637	-7.07E-05	-3.37E-05	0.000303703	-0.000490145	0.001394488	0.000153074	4.29E-05	-0.000564487	-0.00023943	-0.000402958
2969J_3	H. japonica	34.27	0.02056569	-0.020821859	0.004171818	-0.00047827	-0.017466594	-0.007562564	0.006578342	-0.007865134	0.002470408	-0.001585454	0.000753322	0.000337067	-0.000333334	0.000395424	-0.00593124	-0.002145545	-5.23E-05	-0.000681632	-0.000458844	-0.000133256	0.001991229	0.000857399	-0.00064301	0.002420421	0.001611901	-0.002129463	0.000883878	0.000102484	-0.000933471	-0.000159826	0.000291311	0.001771798	0.000410154	0.000137278	-0.000156133	-0.001278139	0.000261461	0.000260042	-0.000289284	-0.000299536	0.000344672	-9.36E-05	-5.23E-05	-0.000610388	0.000107769	0.000371331	0.000535969
2969L_6	H. longispira	26.1	0.033221296	0.002168926	0.002705902	0.002151987	-0.000479216	0.014204392	-0.005631233	-0.001922039	3.28E-06	-0.002475329	-0.006583939	0.000217495	-0.000687548	0.000996093	2.18E-05	0.000385137	0.004000817	0.000698921	0.001903974	0.00129904	-0.002429476	-0.003357353	0.002303147	-0.000362055	-0.000126376	-0.001778483	-0.000336609	-0.000223721	-0.000123987	-0.000322531	-0.000573599	0.001113017	-0.000232052	0.000728559	-0.000314727	0.000397756	-0.000905311	-0.00073109	0.000142146	0.00052861	0.000564426	4.64E-05	-0.000447231	-0.000598609	-0.000536522	0.000544354	-8.19E-05
2970L_1	H. longispira	23.97	0.014468792	-0.011018412	-0.000306142	0.001127671	-0.009842772	-0.005642106	0.002222176	0.001176539	0.001621795	-0.003704947	0.006500896	0.006363377	0.001015793	0.001645646	-0.004953329	0.004321369	-0.000146171	-0.000468798	0.002882687	-0.002198736	0.001203546	-0.001420204	-0.000537531	0.000612397	0.000887883	-0.001313366	0.001688595	-0.000738849	-0.00057316	0.000244295	-4.80E-05	-0.001096517	0.000945666	-0.000338055	-0.000500035	0.001311554	-0.000322661	5.67E-05	0.000458676	1.51E-05	5.12E-05	0.000426528	0.000328226	-0.000155053	-0.000762173	-0.000358851	-0.00018328
2970L_2	H. longispira	23.94	0.033603889	-0.018642802	0.004231003	-0.00224048	-0.01185292	0.002966505	0.000701593	0.005538111	-0.001435227	-0.002255592	-0.002112533	0.000555253	-0.000142594	0.002801376	-0.002850688	0.001663567	0.00017209	-0.000698124	0.00296836	0.000966392	-0.001120528	0.001041389	-0.001553701	0.001086806	0.000774409	0.001740743	-0.001139545	-0.002195058	-0.000179547	0.000202464	0.001425989	-2.69E-05	-0.002268311	0.001065043	0.001613878	-0.001371616	-0.001883577	-0.000689164	0.00038432	-0.001465345	0.000306429	-0.000184994	0.000110146	-0.000733294	0.000322878	0.000848062	0.000546241
2970L_3	H. longispira	25.57	0.014051205	-0.008292546	0.00309364	-0.001539992	0.002407183	-0.009331125	-0.006910551	0.004554231	0.001973918	-0.003390236	0.00148686	0.001332469	0.000488902	0.002349467	0.002857201	0.002762502	0.000432589	-0.002317389	0.001310599	0.000353117	0.002285546	0.001603821	-0.000581531	0.000909576	-9.83E-05	-0.000832204	0.000230163	0.000253783	-0.002118303	-0.000106098	0.000929521	-0.000420404	0.000162319	-0.000988745	0.000753909	0.000341566	0.000444566	-0.000372098	7.58E-05	-0.000132279	-0.000911671	-6.19E-05	-0.001671033	-1.11E-05	-0.00091346	0.000446051	-4.64E-05
2970L_4	H. longispira	23.28	0.016265591	-0.002197568	0.006500321	0.00282139	-0.006281271	0.008868998	-0.004619284	0.002731742	-0.004711655	0.00109299	-0.001090531	0.002501812	-0.002037008	-0.004347228	-2.51E-05	0.00349052	0.000346837	-0.003472459	0.001187868	-6.03E-05	0.000211028	-0.000894286	-0.000607943	-0.00236298	-0.000203997	0.000278738	-0.000156021	9.55E-05	0.000294957	-0.000565172	-0.000917739	-0.001398869	-0.000860204	-0.001383571	0.001421054	-0.000316939	-6.73E-06	0.000500338	0.000948093	0.000499164	0.000669563	-0.000388568	-0.000425446	-0.000681374	0.000113948	0.000681004	-0.000113538
2970L_5	H. longispira	23.25	0.023024365	-0.010790349	0.001249094	0.001526678	-0.00010663	-0.003399854	-0.015004578	0.007044261	0.002164099	-0.001620542	0.003931772	0.001272255	-0.002949278	-0.003147069	0.002140484	-0.000145253	-0.000649058	-0.002199216	0.001882184	-0.002095959	0.001362221	0.000785627	-0.001134615	-0.000228523	0.002139245	-0.000195378	0.000809354	-0.000178045	-0.000789763	0.00120271	0.000572809	0.000411014	-0.000625146	-0.000309973	0.000600776	0.000391641	-0.001619588	-0.000363377	-0.000491134	0.000581309	-0.000138622	-0.001239054	-0.000593361	-0.000405099	0.001248704	0.001131995	-0.000599268
2970L_6	H. longispira	25.57	0.024813779	-0.007360075	0.004232318	-0.003285833	-0.004126576	0.002802043	-0.008793179	-7.06E-05	8.82E-05	-0.003525395	-0.003355953	0.001103825	0.00231211	0.001515508	-0.002750756	0.000825777	0.00257492	-0.000107891	0.002447141	0.001241379	-0.000633732	0.002186285	-0.002699682	-0.001043161	0.001021517	-0.001217434	-0.000924265	-0.002998542	-0.001419059	0.000453634	-0.001690317	-0.000783626	0.000493103	0.000945984	0.000587123	-6.29E-06	0.000377149	-0.000532639	-0.000731495	-0.000844117	-0.0007332	-0.000185206	0.000395703	0.000124522	0.000552527	0.000348366	-0.000161108
2970L_7	H. longispira	24.31	0.023682783	-0.022895365	0.003482259	-0.004810369	-0.005102628	-0.004266182	0.000920055	0.000421085	-0.00082615	-0.002061347	0.001302311	-0.002979299	0.000460948	0.000274242	5.00E-05	0.003575003	-0.002067507	-0.000987358	0.002941768	-0.000379597	0.001392105	0.001540242	-0.001425813	0.000637002	0.001108542	-0.00099762	0.00108994	-0.000654205	-0.001165627	0.000594192	0.000283009	-0.001635416	7.85E-05	0.000739474	0.001325568	-0.001120551	-0.001228553	-0.00028936	-0.001223495	0.000244376	0.000261969	-0.000352706	-0.000873483	-0.000567355	-0.000290825	-0.000106139	0.00012792
2970L_8	H. longispira	27.76	0.003301435	0.019728116	-0.003294561	0.009064901	-0.012447416	-0.000819138	-0.009806357	-0.001783911	0.00479872	0.002056565	0.002073538	0.007472983	-0.002992069	-0.0062006	0.003275853	-0.003423308	-0.002644135	-0.003858132	0.0001356	-0.001542912	0.000554772	0.00162993	-0.002041111	-0.001494949	0.000168408	-0.000704874	0.001520522	-0.000743656	-8.60E-05	-0.000515888	-0.000899093	-9.86E-05	-0.000602007	-0.000698527	0.000999473	0.000164768	-0.001631856	0.000227988	-0.000427687	0.000448191	0.000482146	-0.000874453	0.00041677	-0.000250774	-0.000388271	-0.000109538	0.000526676
2970L_9	H. longispira	27.68	0.041385485	-0.003127722	-0.01457569	-0.000810706	-0.007638701	0.009533139	-0.009513545	0.000105608	-0.001281234	0.000657467	-0.005516477	0.001702162	-0.001809941	-0.000871975	0.001048526	-0.004782535	0.001484025	-0.000154598	7.83E-05	-0.001809574	0.001181058	0.000204597	0.002378262	-0.001443615	-0.002973182	-0.000347722	-0.002833446	-0.001437823	-0.000910834	-0.001510756	0.000756316	2.41E-05	-0.000461647	-0.000951932	-0.000553717	0.000387784	0.000467061	-0.00105637	8.84E-05	-0.001104008	0.001421415	0.000798614	-0.001395576	0.000273775	-0.000770866	-0.000696926	0.000152262
2970L_10	H. longispira	29.87	0.04237533	0.006678715	0.001546392	-0.002040336	0.007061541	0.017507306	-0.01118871	-0.009317844	0.004256147	-0.005101181	-0.004686109	-0.000493987	0.000642425	0.001660076	0.003466988	-0.002083789	0.003122697	-0.001489337	-0.000779102	0.004546725	-0.004942653	-0.002784907	0.002496889	0.000903227	0.003053187	-0.003920755	0.000448737	5.38E-05	0.001353642	0.001084191	-0.000696672	0.001477793	-0.000551893	0.002074581	-0.001961838	-6.28E-06	-0.001064464	-3.59E-05	-0.000162822	0.000108425	-0.000144392	-0.000727718	-0.00018323	-0.000810156	-0.001251504	0.001027102	-0.000678956
2970L_11	H. longispira	22.74	0.039856459	-0.005293645	-0.008661703	0.002046561	-0.000956739	0.005031557	0.001905967	-0.000134059	-0.001279409	-0.004310566	0.001117677	0.000209573	-0.001026954	-0.000501469	-0.00052496	0.001306636	-0.000191748	0.000925427	8.78E-05	-0.001081944	0.000816225	-0.000736424	2.94E-05	0.000601611	-5.10E-05	0.001701096	0.001087772	-0.000299554	-0.001074357	-0.000114518	-0.000177417	0.00235519	-0.00237109	-6.92E-05	-2.99E-05	0.000613401	-0.001172732	-0.001053915	-0.001361096	0.000978415	-0.000508239	0.000236715	-0.000874801	0.000501727	0.000693497	0.0001535	-0.000266008
2970L_12	H. longispira	20.82	-0.022864454	-0.009773351	-0.001516935	0.00075458	-0.005157038	0.004945971	-0.004536722	0.002931858	-0.008421943	-0.012414999	0.002486982	0.00119292	-0.004599879	-0.002031842	0.002132819	0.000880845	-0.002734529	-0.001997357	-0.001458727	-0.00378748	-0.001577812	-5.73E-05	0.002494245	-0.000495195	0.001037074	5.11E-05	-0.002078139	0.001888467	0.00118646	0.001549711	0.000873442	-0.000278919	0.001769948	0.000435118	-0.000487242	-0.00204217	0.002301865	-0.000177914	-0.000741172	0.00086194	-0.001663294	-0.001179656	-8.90E-05	-0.000201346	-0.000415362	0.000789801	0.000149839
v1001	H. japonica	40.13	0.013114084	0.000207292	-0.004409381	-0.005783866	0.00721101	-0.005125787	0.005007251	-0.001558602	0.003420379	0.002267182	0.000736534	0.006453509	0.002732972	-0.00160673	0.000199477	-0.003207659	-0.000721407	-6.64E-05	0.000968358	-0.000544714	-0.000728854	-0.000574399	0.000302951	-0.000993054	-0.000728181	-0.002701965	-0.000516193	9.97E-05	2.11E-05	0.000812744	-0.000893776	6.20E-06	-0.000744693	0.000570096	-0.000249804	-0.000338237	0.000272978	0.000937431	0.000573798	0.000514051	0.000116245	-0.000325675	-0.000680972	0.000484145	-0.000581024	-0.000274291	0.000624998
v1016	H. japonica	43.48	-0.021801954	0.003720032	-0.002443598	-0.006522854	-0.001423969	-0.003078643	0.007858522	0.0042353	0.00411595	-0.000222661	0.002045625	0.00053799	-0.000113631	-0.00105933	0.000787513	0.002048344	-0.00195267	-0.000587094	-0.000454124	0.004898909	0.000945159	0.00112807	-0.002502538	0.000181764	-0.000348829	0.000132292	0.000873735	-0.001241697	0.001558753	0.002180667	-0.001061245	-0.000390043	-0.001542283	0.002131209	-0.001078652	0.002389515	-0.00118083	-5.79E-05	-0.000441834	-0.000597124	-0.000176473	0.000521509	0.000464654	0.000529797	-0.000524844	0.000722174	-0.000270009
v1017	H. japonica	42.7	-0.040344013	0.002167853	0.004626217	-0.003891996	0.005932602	0.007243782	0.003699477	-0.000706879	0.003568577	0.004674628	-0.001312592	0.00158593	0.002183837	-0.005987373	-0.001672378	-0.000473159	-0.002735191	0.001247291	-0.002055608	-0.002228429	0.002350312	0.000741254	-0.000189058	0.000763563	0.001017611	0.000311329	-0.001251077	0.000741386	0.000341476	0.000458348	0.000464307	-0.000210724	-0.000366195	0.000576563	-0.000800189	-0.000244418	-0.001428729	-0.001580487	-0.00099476	0.000471497	-0.000490627	0.000927287	4.42E-05	-0.000304298	0.000269894	0.000679286	-0.00077612
v1018	H. japonica	37.53	-0.006465374	0.006124712	0.008171389	-0.002402688	0.005463928	0.001986943	0.000877595	-0.000785881	-0.001937282	0.003436126	0.00260473	0.000442737	-0.003192029	-0.001364639	0.001476069	0.00203873	-0.003566588	-0.001742976	0.001754609	0.001809392	0.000108091	0.000683721	0.001154129	-0.001118099	-0.000235251	-0.000281757	-6.88E-05	-0.00051595	0.001066616	-0.000233937	-0.000530649	-0.000115639	-0.000387947	4.58E-05	0.000316246	0.000940366	-0.000209373	-0.001059106	0.001174474	-0.000275271	-4.49E-05	-0.000627205	0.001131375	-7.97E-05	0.000641198	-0.001524874	0.000636063
v1019	H. japonica	42.03	-0.001139929	-0.005663798	0.005085909	-0.001829046	0.005715472	-0.002358244	0.002951661	0.007059981	-0.002082278	0.003685854	0.000719082	-0.002504092	0.001576394	-0.002546893	0.000229378	0.00100935	0.000789642	0.002212697	0.002066225	-0.000522145	-2.51E-05	0.003610384	0.002315395	-0.000749641	-0.001451958	-0.002688004	0.000382836	0.000619717	-0.001874401	0.001913728	-0.000249496	-0.001300212	0.000667439	-0.00066789	-0.001922517	-0.00032644	0.000927226	0.00015571	-0.002518298	-0.00110981	-0.000515034	5.96E-05	-0.000686367	0.001789865	-0.00125109	-0.000704813	0.000981261
v1020	H. japonica	42.41	0.011558181	-0.011482276	0.00739262	0.005124987	0.009571548	0.003835252	0.004733825	-0.001737588	-0.000259163	0.00378567	0.002787769	-0.001274464	-0.00026335	0.000766001	0.000326002	-0.001573146	0.002916464	0.00033755	-0.000705518	-0.002337553	0.00067755	0.001880475	0.001533347	0.000611553	-0.001624558	0.000756758	-0.000393885	-2.57E-05	-0.001603287	-0.000259633	-3.64E-05	-0.000111659	0.00103418	-0.001422745	-0.001049118	-0.000200237	0.000589755	0.000380066	0.002198064	-0.001679405	0.00064012	-1.11E-05	-0.00050999	-0.001760768	-0.000704248	-0.000177362	-0.00065656
v1021	H. japonica	41.59	0.048613375	-0.042176745	-0.004759707	-0.020938143	0.000604483	0.006193683	-0.001032019	-0.000495787	0.007871375	0.004619031	0.005251013	-0.006676175	-0.001696182	-0.000872268	-0.003748565	-0.00098314	-0.000330128	-0.001509339	-0.003944051	-0.000450562	0.00141318	-0.001070016	0.000723627	-0.001300186	-0.001184789	-0.002115896	2.25E-05	-8.39E-05	-0.001501633	-0.000275866	0.00174491	-0.000488627	-0.000612112	0.000475337	0.000173927	-0.000158014	-0.000219031	0.001846128	0.000155321	-0.00034828	0.000790138	-5.31E-05	0.001361618	0.000396504	-0.000224062	-0.000686123	-0.000427544
v1022	H. japonica	42.45	0.027792094	-0.030931954	0.008529251	-0.004237305	0.003307872	-0.000394122	0.00492747	0.000480572	0.00228072	0.002551752	0.00316242	-0.001107451	-0.003465885	-0.002768863	0.002425309	-0.001678322	0.000479776	0.000336081	-0.002328041	-0.000203267	-0.000497464	0.00138862	0.002095835	0.000490838	0.00039252	-0.002189145	0.003489683	-0.00143078	-0.000483675	0.002365025	-0.000947944	-0.00049847	-0.001045296	0.000823963	-0.000407895	0.000626114	-1.55E-05	-0.002113134	0.001048717	-0.000333138	0.00082316	0.00107063	0.000378323	-0.000557976	-3.34E-05	2.48E-05	-0.000668938
v1023	H. japonica	37.1	-0.015444708	0.026274599	-0.006774051	0.004175645	0.004828023	-0.005605596	-0.000266619	-0.003982018	-0.004442792	-0.000124261	0.001373791	-0.00187668	0.000151358	0.001611109	-0.001014084	-0.003012287	-0.001108545	-0.000710537	0.000160405	-0.001607114	-0.001171857	0.001161654	0.000352596	0.001284754	0.000421834	-0.000754893	4.81E-05	-0.000934948	-0.002158211	0.001239133	-0.000527472	-0.001346899	-0.000468684	0.00027999	-0.000215476	-0.000833779	9.42E-05	-0.000954099	-0.000320022	-0.001786691	0.000198742	-0.000244575	-0.000158917	-0.000377357	-0.000117754	0.00075132	8.46E-05
v1035	H. japonica	41.76	0.016435559	-0.022566118	0.011743905	0.010074265	0.006315779	-0.017853273	0.004358246	-0.000251906	-0.001011718	-0.000759176	-0.005643167	0.001865786	0.004421101	-0.004478369	0.00669721	-0.001886229	0.003632872	0.000117788	0.000338492	-0.001826034	0.001471757	-0.0043656	-0.000906788	0.003327284	0.002500256	0.000305027	-0.000668895	0.002220897	-0.001345823	-0.000141613	0.000229294	0.000564986	0.000719942	-0.000360023	-0.000543932	0.000794569	0.000275004	0.000248841	0.000553357	-2.65E-05	2.11E-06	0.000815232	0.000212816	-0.001041563	0.000173594	-0.001118416	-3.28E-05
v1036	H. japonica	41	-0.038569018	-0.007651673	0.011468522	-0.00037446	-0.001444002	0.00941619	0.001296438	-0.002021033	-0.002062217	0.007050752	-0.002639521	-0.003070352	0.003384364	-0.004630297	0.000589925	-0.000217957	-0.003339421	0.000207765	-0.000840264	-0.000811023	-0.002095289	0.000766941	-0.000681691	0.001729933	-0.001961017	6.60E-05	-0.000906219	-0.000280789	-0.001038284	0.000906963	-0.000912821	0.002320774	4.61E-05	0.0009782	0.002225703	-0.000572167	0.000561663	-0.001968043	0.00128298	-0.001222101	0.000391917	0.001795905	-0.001437782	-0.000799824	-0.000881751	-0.000730654	0.001880546
v1037	H. japonica	43.83	-0.030281329	-0.026519182	-0.013938484	-0.00827145	0.007261128	0.008623307	0.00677821	0.007531679	0.002504725	0.002486339	-0.007113889	0.004848934	0.001585975	-0.000718373	0.002718469	-0.002678545	-0.002079629	0.000993792	-0.002349851	-0.000578023	0.001269735	0.00517438	0.000948911	0.002083187	-0.001863338	0.000612407	-0.000355638	0.00146817	0.000763928	0.001434606	-0.00078457	-2.25E-05	-0.000202278	0.000599688	0.001401749	-0.002519394	-0.00218466	0.000871555	-0.000222858	0.001925915	-0.00050596	0.00047424	-0.001887175	-0.00015895	0.000213083	-0.000964594	-0.000328096
v1038	H. japonica	45.92	0.017616775	-0.023086288	-0.018242229	-0.001974318	0.000722465	-0.001859335	0.00823552	0.009790308	-0.007035582	0.004139882	-0.000625725	0.001493804	0.001095282	-0.001219646	-0.000148824	-0.003824045	-0.000600804	0.002474191	0.001101288	0.000485514	-0.000571639	0.000566776	0.003225327	-0.001058151	3.78E-05	-0.000221337	-0.000406698	-0.000778402	0.000526007	0.001212228	-0.000464963	5.77E-05	-1.57E-05	-0.000308601	-0.000358477	0.000135911	0.000160195	-0.000703069	-0.000507475	0.001591246	-0.000248922	-0.00025981	0.000980264	0.000188571	-0.000263618	-0.000247663	0.000170602
v1039	H. japonica	46.5	-0.024700699	-0.031555822	-0.010122119	-0.003836151	0.002781901	0.001026114	0.012478748	0.007456337	-0.00184712	-0.00429904	-0.002937963	0.000150478	-0.00018047	-0.002155796	0.000804467	-0.001098603	-0.000903335	1.06E-05	-0.001913194	-0.001312336	-0.002122083	0.003193441	-0.001673987	0.000686906	0.000205899	-0.001425681	-0.000550381	-0.001142795	-0.001262326	-0.001582433	-0.000629009	-0.001338517	-0.001447691	-0.000598083	0.000862848	-0.000746379	0.001032721	0.000996975	0.000497449	0.001422688	-0.000448965	-0.000173034	0.000698595	-0.001106298	0.000210044	-0.00060235	-9.98E-05
v1040	H. japonica	45.94	-0.020807887	-0.018177805	-0.024386559	-0.006628088	0.007125437	-0.003404151	0.010707857	0.006019713	0.003802547	-0.007040585	-0.004659463	0.00143125	-0.00071756	-0.003264787	-0.000705668	-0.001013188	0.002905638	-0.00046693	-0.00078619	-0.000846382	-0.001221143	0.002705846	0.000400302	-0.000787742	0.000612388	-0.001413527	0.000229864	0.001002602	-0.000661185	-0.001598536	-0.00305244	0.000236631	-0.000258401	-0.000727431	0.001444034	0.001180499	0.000506787	-0.001393965	0.000874847	4.69E-05	-0.000640624	5.14E-05	0.001082869	-0.000160529	-0.000230014	0.000268992	0.000160008
v1041	H. japonica	41.17	-0.001101927	0.009725704	0.002173356	-0.005005727	0.009817422	-0.001202725	0.002174006	0.006875286	-0.003399901	0.001047997	0.00107195	-0.000444801	6.69E-05	0.000181674	0.001973431	0.0014682	0.000629076	0.001295794	0.003028476	0.000348642	0.000448791	0.001785058	0.001995177	-0.000467001	-9.78E-05	-0.001497569	-0.000282879	-0.003062519	0.001145459	-0.000291228	0.000494841	0.00225903	-0.00091529	-0.001235765	0.000356193	-0.000350612	-0.000558425	-0.000196693	0.001051549	0.000781475	0.000827908	0.000207203	0.000642199	-0.00040265	0.000948617	-0.000261408	0.000253419
v1042	H. japonica	41.36	-0.046856897	-0.018204305	-0.024286747	0.008752316	-0.002518682	0.00491304	0.007459218	0.0085147	0.002569093	-0.001497788	-0.002516908	-0.002323201	-0.004949462	-0.001446191	-0.001440806	-0.00063195	0.005350788	-0.001002582	-0.001504298	-0.002593628	-0.000586739	-0.000507438	-0.002445079	2.24E-05	0.001913595	0.002062925	0.002453326	0.001464591	0.000102001	-0.000616127	0.001929637	3.94E-05	0.001102238	-0.001310889	-0.002382616	0.000592538	-0.000692644	-0.000272793	0.001002629	-0.000915568	-0.000815591	7.24E-05	0.00112312	-0.000260626	-0.000639477	-1.19E-05	0.000727969
v1055	H. japonica	36.84	-0.000210046	0.002195042	0.001369224	0.001860089	0.002437026	-0.006621854	-0.002900336	0.000644557	0.00205796	0.006153488	0.001341932	0.003767579	0.000372644	-0.002634101	-0.00084512	-0.002242107	0.001285811	-0.000299852	0.000786369	0.001325658	-0.001311733	0.000100479	0.001206359	0.000783545	0.000114684	0.000353408	-0.001043005	0.001416927	0.000672492	0.000493617	-0.000226501	0.000278475	-0.001274537	-0.000870875	0.000771921	-0.000269091	0.001365691	0.001310078	0.000880769	-0.000655048	0.001474028	0.000596732	0.000959881	-0.000372042	-0.001076835	-0.00047556	-6.87E-05
v1056	H. japonica	35.03	-0.015161346	0.015001725	-0.00494791	0.001907965	0.003144404	-0.000964094	-0.000347538	-0.000765533	-0.001718382	0.001001253	0.002196678	-0.001711517	-0.001232575	-0.001060745	-0.002778154	-0.000988194	0.000735667	-0.000223721	-0.001103821	0.001773918	0.001604994	-0.002913033	-0.000655427	-0.000148863	0.002300301	-0.001037016	-0.002295357	0.000368377	0.000370311	0.000616899	-0.000834861	-0.001177084	7.18E-05	-0.000400847	0.00117096	0.000577884	-0.00048322	-0.000284987	-0.000312558	-0.000619172	-2.72E-05	0.000231499	-0.001466567	0.000109904	-0.000147461	0.000349127	0.001091044
v1057	H. japonica	37.05	-0.020918883	0.022494945	-0.001935071	0.002693741	0.004249992	-0.001885174	-0.002762194	-0.004922215	-0.00078859	0.001788873	0.002934679	-0.002299959	-0.003202069	-0.004907703	-0.001160211	-0.002809707	-0.003185976	-0.001113153	-0.00050392	0.001979968	-0.000236509	-0.00052449	-0.002206378	-0.001832894	0.00069467	-0.000204223	-0.000374771	-0.001447184	0.000198052	-8.75E-05	-0.000368381	-0.000845328	-0.000445399	0.000872597	0.000833721	0.000266083	-3.09E-05	-0.000286741	-0.000452943	-0.000689384	-0.000287109	0.000261302	0.000345136	-0.000190688	0.000678709	-0.000811136	0.000505314
v1058	H. japonica	35.29	-0.014411679	0.003655587	0.00478489	0.005354712	-0.001682231	-0.009945553	-0.004051869	-0.002740955	0.000628481	-0.000972361	0.002902982	0.000778231	-0.002250553	-0.001032014	-0.000369848	0.000478008	0.002310189	-0.000685265	-0.000782738	0.000639689	-0.00149376	0.001583427	-0.002099686	0.000238388	-0.000465583	-0.001109294	-0.001299486	-0.00089609	0.002451277	0.000705624	4.18E-05	0.001772044	0.000737499	-0.00020265	-0.000302574	-0.000210457	0.000423147	-0.000160017	0.000480455	-6.79E-05	0.001380864	-0.000268795	0.000990194	0.000516791	-0.000851241	9.84E-05	0.000186402
v1059	H. japonica	32.39	-0.004881552	0.008021106	-0.005730906	-0.000717781	0.001356293	-0.008217483	0.005684955	-0.007236055	0.000258766	-0.005636126	0.000222045	-0.003250639	0.001466638	0.000170787	0.000991909	-0.000384882	0.000606665	0.000620617	0.000489704	0.000370559	-0.003630691	0.001299924	-2.49E-05	-0.004056014	-0.001905384	5.21E-05	0.000445741	0.001767738	0.003667472	-0.000191243	-0.000827181	-0.000480327	0.0005236	-0.001331138	0.000775705	-0.001790226	-0.000795522	0.000795816	-0.000581423	-0.000378752	0.000200529	-0.000709933	0.000267816	0.000939784	-0.000290152	-0.00122649	-0.000180614
v1060	H. japonica	34.87	-0.015886666	0.015414493	0.009150256	0.006323762	0.00015218	-0.003215894	-0.002041356	-0.00464717	0.001721283	0.004688427	0.000503463	0.001396379	-0.004117615	-0.001709474	-0.005186068	2.79E-05	0.00260217	-0.002112219	-0.000675012	0.00279951	-0.000126744	-0.000935324	-0.000725218	0.000830841	0.000963764	-0.000963054	-0.001313228	0.001324334	0.00082404	0.001032537	0.000159178	-0.001841327	-0.000192943	-0.001000242	-0.000724678	-0.000473635	0.000320368	-0.001135821	0.000130591	-1.96E-05	8.91E-05	-7.26E-05	-0.000981219	0.000358759	-3.23E-05	-0.00092487	0.000107642
v1061	H. japonica	35.28	9.09E-05	-0.004092718	-0.000804532	0.006379128	0.004867664	-0.003722807	-0.001915493	-0.001380991	-0.000552969	0.001879644	0.001526631	0.002482593	0.000359383	0.000663535	0.000416356	-0.002266058	-0.001228308	-0.004161097	-0.000559561	-0.002619219	-0.002186154	0.000340634	0.002652004	0.001313985	0.00015814	0.000254623	0.000229008	0.000178017	-0.000503809	0.001418893	0.000346084	6.80E-05	-0.000388219	-0.001065106	0.00024233	0.00043763	-0.000343846	-0.000322247	-0.000253306	-0.001493587	0.001460209	-0.000709815	-0.000480645	0.000397841	0.000217116	-8.82E-05	-0.000611085
v1071	H. japonica	34.2	0.008020575	-0.012198598	0.003319076	-0.004721482	0.000397828	-0.008909412	0.00215189	-0.005419406	0.001939519	0.002018449	-0.000665208	0.002720217	0.001608482	0.001489875	-0.002471414	-0.001708724	0.001664039	9.40E-05	-0.001486743	0.000293971	-3.29E-05	0.000389652	0.000232617	-0.000303194	-0.000777656	0.000313278	-0.000772703	0.000287423	0.000284387	0.000505578	0.00069713	0.000780311	0.000395019	0.000223891	-0.000121702	-0.000729658	0.00039489	-0.001053475	-0.000316724	-0.000355025	-0.000215497	-0.000868465	0.000705146	-0.000255552	-0.000324107	-0.000232099	-0.001007599
v1072	H. japonica	30.57	-0.015314367	0.021564847	-0.002494446	-0.004141798	0.011392375	-0.007246233	-0.004226601	-0.004374283	0.000389696	-0.000936327	0.000265214	0.001649159	-0.003923	0.003357446	-0.001196347	-0.000900695	-0.000927623	-0.00046666	0.001094503	0.001649378	-0.000290991	0.000217811	0.001273692	0.001071981	-0.00091379	0.001050823	0.000214591	-0.000633323	-0.000426895	-0.000585997	-0.000865507	-0.001627588	-0.000694733	-7.88E-05	0.000219873	-0.000865616	0.000254366	-0.000519597	-0.000428588	-0.000538964	-0.000380876	0.000245991	-0.000460348	-0.001488366	0.000450454	-0.000254645	0.001184705
v1074	H. japonica	36.69	0.003993822	0.006637659	0.001123015	-0.002242861	0.003580335	-0.007779102	-0.003459653	0.000143796	-0.000647075	0.004346525	-0.001105357	-0.001297949	0.000222652	0.003046418	-0.001232947	-0.000445742	0.001703077	0.002422561	-0.001047548	-0.001214247	0.001399796	-0.000454533	-0.000355518	-0.001297769	0.000810429	0.000296424	-0.002357178	-0.00011591	0.000357919	-0.000159145	0.000447887	0.000424815	-0.000480292	-0.000720442	3.70E-05	-0.001007577	6.38E-05	-0.000705514	-0.000507902	-0.000123636	-0.000188619	-0.000483937	-0.000221168	-0.000447214	-0.00014578	0.000563737	-0.000336258
v1075	H. japonica	34.95	0.017807694	-0.017501016	0.007772996	-0.005650392	0.000875757	-0.002263492	0.003596598	-0.004262048	-0.001673838	0.001235334	-0.002525806	0.002996504	0.001603005	0.002605285	-0.000984163	0.000576162	0.000633214	-0.000622985	0.000369234	-0.000310093	-6.38E-05	0.000364138	-0.000484674	-0.000868178	0.001195003	0.001201717	0.000765895	0.000348653	-0.000850893	0.000345814	0.000477722	0.000871422	0.000862802	-5.40E-05	0.000666417	-9.33E-05	-0.000473802	-0.000621713	-0.000163395	0.000153941	0.000200571	-0.000896646	0.001395067	-0.000327559	0.000369232	0.000204361	-0.000760304
v1076	H. japonica	35.56	-0.007746048	-0.029063155	0.000314023	0.003198132	-0.001606412	-0.000926693	0.002716069	-0.007417752	-0.003127178	4.31E-05	0.00168592	0.001926885	-0.003122945	-0.001849699	0.002065012	-0.000828378	0.000384778	0.003936016	0.000272162	0.001290904	-0.001040629	0.001323018	0.001159675	0.000762516	-0.001009616	-0.001328489	0.002036138	0.000874222	0.00058186	0.001624834	-0.000792282	-0.000736509	-0.001057511	0.000349405	-0.001103172	0.000352378	-0.000534761	0.000269903	2.22E-05	-0.001209686	0.002338915	0.000448462	0.000396336	-0.000236249	-0.000731951	0.001251723	-0.00011447
v1077	H. japonica	33.54	-0.032285818	0.018583784	0.003406894	-0.00302365	0.00106116	-0.002747256	0.001214089	-0.006736327	0.00190986	-0.001143419	-0.000145854	0.000877894	-0.00265227	0.002447497	-0.000150101	0.000158571	-0.001517533	0.000163385	0.002182877	0.000323784	0.000106265	-0.001115267	0.000879058	-0.000133018	9.84E-05	0.000429658	-0.000356827	-0.00128118	0.000273836	0.00021873	-0.000250836	-0.000207347	0.000711144	0.000974249	0.00074388	-0.000550769	0.000469541	0.000329958	-0.000409353	0.000357173	-0.000520609	0.000409089	-0.001699229	-0.000318511	3.39E-05	0.000820006	0.000355527
v1078	H. japonica	32.34	-0.011386006	0.006648695	0.006170658	-0.002828472	-0.002615711	-0.007637671	-0.000810736	-0.005197602	0.000171621	0.003933001	-0.000339464	0.002413707	0.001238949	0.005279942	-0.00112771	-0.001603655	0.00183345	0.0006892	0.000132932	0.000703442	-0.000864827	-0.000308494	-0.000595811	-0.000250061	-0.000956677	0.001057977	-0.000580932	-0.001457611	0.000310109	-0.000517552	0.00059228	-0.000161726	0.000791747	8.19E-05	-0.000617351	-0.000643655	0.000366065	-0.000563841	-0.000375447	0.00096175	-0.0001819	-0.000315113	-0.000279847	-0.000333679	-0.001424952	0.00077854	-0.000270087
v1079	H. japonica	35.49	-0.013542602	0.01449902	0.005071682	-0.005337625	-9.73E-05	-0.0109782	-0.004160478	-0.001693405	-0.00077735	0.00276723	-0.00174442	-0.002952126	0.000914534	0.00076367	-0.002539317	0.001305495	0.001587394	0.00024095	-0.001471044	-0.000743768	-0.001663559	0.000154519	0.00221405	0.000374239	0.000879469	-0.00054527	0.000297963	-0.001249913	0.001361173	-0.000539729	0.00017903	0.000582447	0.000712882	-0.000246036	0.000443097	-0.000714411	0.000419017	0.000378099	-0.001443883	-0.000406287	0.000715403	-5.04E-05	0.000208689	-0.000358262	-0.000299087	-0.000179215	0.000851688
v1114	H. japonica	41.05	-0.042599255	0.006709065	-0.000113655	0.00097154	-0.000814802	-7.01E-06	0.000482155	0.000588861	-0.00162373	0.002950327	0.000834109	-0.001728946	-0.005071522	5.62E-06	0.000890042	-0.002799783	-0.00127707	0.002265945	0.001063838	0.001457899	0.000459678	0.000507799	0.00046714	-0.00125534	0.001793506	0.001190544	-0.000692384	-0.000474214	7.39E-05	-0.000244294	0.00019217	-0.000272029	-0.0001235	-0.001077633	0.000918091	-3.18E-05	0.000112124	-4.89E-05	-0.000126455	0.000464766	0.000625267	1.55E-05	0.000293657	-3.01E-05	0.000489736	-0.000521662	-0.000696266
v1115	H. japonica	40.14	-0.055083256	0.020093923	0.005877012	-0.001366891	0.000851967	-0.00201334	-0.00578058	-0.002141193	-0.005285552	0.000754394	-0.001975597	-0.006745301	-0.002276066	-0.000715032	-0.002917642	-0.001511815	-0.001473843	0.004265445	0.002235406	0.001538239	-0.000372373	0.000426274	-6.51E-05	-0.000285896	0.002467667	0.00051845	-0.001254861	-0.000131722	0.000590837	-0.000221236	0.000709897	-0.00081546	-0.000156503	-3.11E-05	-0.000656962	0.000456064	0.000651773	-0.000823772	0.001045382	0.000546533	0.000644476	0.000937863	-0.000430999	0.000204261	0.000175917	-0.000365808	-0.0003481
v1119	H. japonica	48.51	-0.064161564	-0.001298927	0.001309869	-0.003490216	0.000878615	0.002966926	0.003139406	0.003081604	0.004242872	-0.001585444	-0.001406833	-0.002296847	0.000986227	0.001197197	0.000120061	-0.000812702	0.000856554	-0.001986591	0.001024609	-0.000289323	0.000229511	0.000300645	-0.001458106	0.000452848	-0.001676952	0.00224231	0.000836768	5.42E-05	8.47E-05	0.000837929	-4.83E-06	0.000328597	-0.000179726	0.001978228	0.000579662	0.00034831	0.000286672	-0.000205525	0.000585116	0.000119627	0.000246349	-0.000629829	0.000607881	0.000298588	-0.000481473	-4.66E-05	0.000854687
v1120	H. japonica	40.27	-0.037468832	-0.013263395	-0.000935523	0.000576087	-0.000349389	-0.000132229	0.001694147	0.000807295	0.000135476	-0.002453581	0.00327434	-0.000269754	-0.002447754	-0.000761518	0.002057374	-0.001092822	-0.000266274	0.001612347	0.001691867	0.00223184	-0.000154475	-0.00109739	-0.000279635	-3.75E-05	-0.001111357	1.97E-05	-0.00166381	-0.000255127	-5.18E-05	-0.000817376	0.000247246	0.000735385	-0.000326284	-0.000620763	-0.000353142	-0.000116903	0.001031854	0.000665527	0.000752115	0.000212989	-0.000301459	-0.000607962	-4.11E-05	-0.000566224	6.75E-05	0.000821305	0.000176567
v1121	H. japonica	42.25	-0.053774747	-0.002960373	-0.001294382	-0.004102278	0.002647658	0.00389347	0.004715806	-0.002523924	0.006700479	0.000272101	-0.00329387	-0.004404614	0.000903201	-0.005927172	-0.001202919	0.002109495	-0.00132684	-0.00136448	-0.001855801	0.000495739	-0.000555155	0.001615716	-0.000570786	-0.001275332	0.000497016	0.0005714	-0.003319279	0.000679233	-0.001534966	-0.001889936	-0.001366341	0.002423582	-0.000711952	-0.001074016	-0.002495902	0.000472108	0.002304637	-0.00029333	0.000318685	0.00037334	5.42E-05	0.000557322	-0.001419458	-0.000694245	-0.000135502	0.002409768	-0.000301144
v1122	H. japonica	40.84	-0.045403146	-0.017004583	0.010564866	-0.001504569	0.00169147	0.002657536	0.004222892	0.002830917	0.001700378	-0.002297492	0.002267499	0.000856965	-0.001571314	-0.000876538	0.000987627	0.000225709	-0.001915758	0.00285493	0.000480216	0.001213475	-0.000652963	0.001043776	-0.000478843	-0.001095347	-0.000103121	0.000139184	-0.000120276	-0.001141451	-0.000686092	0.00066373	0.001318282	-0.001127256	-0.000794479	0.000174225	-0.000974326	0.000449946	0.000815842	-0.000915137	-8.26E-05	-0.000171967	-0.000329751	0.000395715	0.00060191	0.000467153	0.000604201	0.000660732	-3.57E-05
v1126	H. japonica	34.99	0.010600241	-0.016930129	0.0123245	-0.006261357	0.01138125	0.004830288	0.005357175	-0.001181766	-0.00315746	-0.001256071	0.002932985	-0.000422482	-0.000781512	-0.000562423	0.003263985	0.003291278	0.001174763	0.003062392	0.002331456	0.000960961	-0.000305181	-0.000282479	-0.001724938	-0.002578889	-0.000589334	-0.000211962	0.002271159	8.29E-05	0.001212186	-0.000779011	-0.000946153	-0.000876337	6.88E-05	-0.002367149	0.000154876	0.000207609	0.000972032	-0.000410483	-0.001012607	-0.000643165	0.001229603	-0.000446511	-0.0001122	-4.60E-05	0.000722269	-0.000564681	-0.000813162
v1128	H. japonica	35.84	0.03916776	-0.01159986	0.023293652	-0.0006379	0.005219724	0.008209116	0.004318856	-0.001796614	0.001103806	-0.001379879	-0.00306639	-0.002863642	-0.000775857	0.001385693	0.000140023	-0.003099248	-0.002428552	0.001304569	-0.000418886	-0.000313127	0.003461027	-0.000269422	8.56E-05	-0.000875406	0.000160779	0.000313566	-0.000448952	-0.00086288	0.00052652	0.002334268	0.001191001	0.002030331	0.001082617	-0.001270334	-0.000247175	-0.00251463	0.000880413	-0.000495134	-0.000348592	-0.001993923	-0.001113414	-0.00125747	0.0007842	-2.93E-05	0.000507027	-7.44E-05	0.000102098
v1134	H. japonica	38.7	-0.029630982	0.003913943	-0.00107965	0.005708651	0.000544225	0.001674708	-0.000535997	0.000734168	0.000666587	0.002034518	0.004315256	0.00046659	-0.003742935	-0.005301173	-0.001083695	0.002717143	-0.001509038	0.002179979	0.001214195	0.001144539	0.002005475	-0.00142136	-0.000312344	-0.00048597	0.001392832	-0.000316621	-0.001350728	0.000287073	7.78E-05	-0.001305652	-0.000371497	0.00188542	-0.000604033	0.000961617	-0.001122155	3.31E-06	-0.000113049	5.72E-05	-0.000584137	0.001045413	-0.000402142	-0.000855733	3.33E-05	-0.000538301	-0.001072978	-0.000775786	0.000236997
v1139	H. japonica	43.59	-0.046399716	-0.004778504	0.004678615	-0.001351109	-0.001304747	-0.002382348	0.002607198	0.003903467	0.002464756	0.000141873	-0.001920608	-0.000367509	-0.002090062	-0.001664488	-0.002403862	0.000127953	0.002479452	0.001020049	0.000287818	0.001042856	-0.001055785	5.90E-05	-0.000187392	0.000115077	0.000158334	-0.001137189	-0.000250387	-0.000449252	0.000220641	-0.000199614	0.000715179	-3.83E-05	-0.000636684	-0.001216598	0.000345487	-0.000219535	0.001617482	-0.001788234	-0.000445963	0.000309058	0.000796139	-0.00084476	-0.000213275	0.000548413	0.000124688	-0.0003839	0.000269279
v1142	H. japonica	39.83	-0.028315155	-0.002438227	0.004570731	-0.006628711	0.007671383	-0.003965257	-0.001178516	0.000694559	0.00586082	-0.000115713	-3.79E-05	0.002625014	0.002193369	0.00068317	-0.002160029	-0.000400819	0.001790249	0.000303647	0.000763842	-0.000230953	0.000338653	-0.00067243	0.002306331	0.001056572	0.000250487	0.000977282	-0.000822193	-0.000363389	0.000561766	0.001648295	0.000177756	-0.000647331	-0.000366032	0.000475295	-0.000449177	-0.000105323	0.001191702	0.000310472	-0.000404201	-3.40E-05	0.000459036	0.000231626	0.000671991	-0.00050605	-0.000534686	-0.000498773	0.000626532
v1143	H. japonica	39.15	-0.057346481	-0.003723834	-0.003889765	0.000663296	0.003789026	-0.000351085	-0.003100714	0.00367974	0.00936254	-0.003983425	-0.005466755	-0.000450587	-0.001459447	-0.001101273	-0.00080337	0.000571683	0.004450141	-0.000515145	-0.000380893	-0.001020084	4.90E-05	0.002133638	-0.000573325	-0.000184038	-0.000415797	0.001513544	0.002420634	0.001327396	-5.47E-06	0.000192014	1.52E-05	-0.001240426	0.000469122	0.000665422	0.00042094	0.001809051	0.000619652	-0.002067745	-0.000583257	-0.001478182	0.001077308	0.000332612	0.000327037	0.000301877	-0.001326799	-0.000512901	-0.000205861
v1144	H. japonica	39.22	-0.04787752	0.012754008	0.010942554	-0.007403935	0.00802571	0.006117584	-0.00093637	-0.000648182	0.005931492	-9.58E-05	-0.002872304	1.95E-05	0.002004916	-0.00151425	0.001130519	-0.001240125	-0.002232756	0.000127199	-0.000215406	-0.000364708	2.39E-05	0.001068889	-0.00011817	0.000428883	-0.001250627	0.001499741	0.000476761	0.001288577	-0.00034477	-0.000791148	0.000561291	-0.000437515	2.82E-05	0.002050034	-0.000358502	0.000434	-0.0009294	0.000577256	-0.001065749	3.18E-05	0.000750928	-8.31E-05	-0.000875307	-3.14E-06	-0.001011932	-0.000653863	0.000264577
v1145	H. japonica	39.58	-0.05217057	0.0122926	0.004979895	-0.000456406	0.003029128	0.00603193	-0.001524359	0.000496904	0.00644028	0.002165636	-0.004656459	-0.000906941	-0.000193683	-0.002592598	-0.001887561	0.000627251	0.001017229	-0.001570346	-0.000890194	0.002252656	0.001573762	-0.000492119	-0.001831121	-0.002148886	0.000396654	0.001850048	0.000523694	-1.90E-05	0.000298637	-0.000711373	0.001113828	0.000806453	0.001182797	0.000579072	-0.000385551	-0.000818936	0.000729424	-0.000103004	0.000249732	0.000527573	0.000832596	-0.000516232	-0.000346178	-2.11E-05	0.0001858	8.72E-05	0.000375708
v129	H. longispira	30.65	0.046798943	-0.004274704	0.006830957	0.008982956	-0.003143925	-0.007473899	0.004180003	-0.004050202	0.001367103	0.000928356	-0.00133516	-0.001807778	-0.004372587	0.000895046	-0.003239579	0.000476292	-0.003309773	0.000100212	-0.000930114	-0.00119431	0.000363236	0.000381304	0.000576404	0.001869328	0.000430782	-0.00063788	0.000623146	-3.19E-05	7.90E-05	-0.001087602	0.00046752	-0.000498716	-0.000986083	0.00027457	-0.000626982	0.00034056	0.001101106	-0.000651821	0.000592593	0.000265339	-0.000362341	-0.000597963	0.000841604	0.001046927	0.001062375	-0.000277993	0.000884919
v130	H. longispira	31.81	0.054541723	-0.002835528	-0.006984585	0.005379631	0.000538082	0.000426828	0.002647611	-0.001142118	0.003382159	0.001101885	-0.005051311	-0.001822163	0.000886843	0.003233376	-0.000187067	0.00217272	-0.003547927	-0.000626448	-0.00170568	0.001645676	-0.001282986	-0.001215706	0.000950491	0.002812169	-0.001073485	0.000896774	0.000528796	0.001008127	0.00013293	0.001613155	0.000404704	-1.25E-05	0.000814354	-0.001620786	-0.000476326	0.002373698	0.00065556	0.000587842	0.000628757	0.001019377	-0.00034744	0.001031746	0.000561278	0.000571899	0.001234128	-0.000355933	0.000823186
v131	H. longispira	29.95	0.056076183	0.038453473	0.015986795	0.003528618	0.003554702	-0.004992752	0.001173307	0.00374242	0.004634184	-0.001383699	-0.002214724	0.003811552	-0.005510412	-0.000442091	-0.001046668	-0.002473258	-0.001740675	0.002776463	0.001229335	-5.93E-05	0.000561352	0.000231495	-0.002031553	-0.000893287	-0.001116483	-0.000909988	0.000158546	0.002391268	0.001059902	-0.000465909	0.002125958	-0.001892858	-0.000263428	-0.001296997	-0.001534111	-0.000467872	-0.001761358	-0.000178444	0.00136467	0.002215426	0.001384276	-5.70E-05	0.000896148	-6.03E-05	-0.00139512	0.000753636	-0.000774914
v134	H. longispira	40.32	0.056978319	-0.010203261	-0.008480782	5.57E-05	-0.000294318	-0.004321777	0.000708543	-0.003027351	0.003153359	-0.001317489	-0.007458391	-0.002187664	-0.007779675	0.003093624	0.001798256	0.001340329	-0.000864354	0.002349322	-0.000139388	0.002761818	-0.000807057	0.000144339	-0.002540393	0.001196214	-0.001523785	-0.000321467	-0.000605665	0.000852125	-0.000941216	0.000400388	0.000893031	0.001174106	0.002070935	-0.000285176	0.000175855	-0.000657317	-0.001260939	0.000114638	-0.000731976	-0.001261169	-0.000851386	0.000880426	-0.000411098	0.000158128	-0.000141666	0.00052461	0.000598356
v135	H. longispira	37.78	0.069671713	0.013244957	-0.005322848	0.006212187	0.004461239	0.000934854	0.002456141	0.004106219	0.004150946	0.001318709	-0.0054099	-0.00363162	-0.000367228	-0.002038268	-0.002718096	0.002084542	-0.004050686	0.004135176	-0.000830361	5.58E-05	-0.001269225	0.001021387	-0.002255042	0.003064114	-4.06E-05	-0.001988615	0.001593054	-0.002259571	0.002368254	-0.001036506	5.43E-05	0.00060413	0.002242885	-0.000454526	0.002857432	0.000230248	0.002401723	0.00045325	-9.48E-05	0.000932769	-0.00050665	-0.000624314	-0.001269134	-0.000102407	-0.000935828	0.000109895	-0.001955427
v136	H. longispira	39.91	0.0439856	0.002720235	-0.004217045	0.004237336	-0.000364506	0.000784746	-0.001004279	-0.004973299	0.003979988	0.005367871	-0.007451458	-0.004237861	0.000391477	0.005879254	0.003522469	0.001285577	0.000126709	0.001596387	-0.003213539	-0.001631279	-0.003903072	-0.000119674	-0.002514097	0.000335261	-0.002178736	3.99E-05	-0.002218136	-0.000917869	0.000413892	0.000467096	0.002348716	-0.000516657	0.00100801	0.00120185	-0.000282281	0.001963976	0.000701047	-0.000574763	0.000157335	0.001683446	0.000587406	-0.001460866	0.000455316	-1.89E-05	0.000954917	-0.000586149	0.000148454
v138	H. longispira	30.3	0.069197443	0.009971693	0.007175053	0.006625998	0.000797882	-0.001208046	0.001414029	0.008407798	0.004789278	0.000320049	-0.003474374	-0.001166059	-0.003462662	0.001495099	0.00319418	0.001015161	-0.007903051	0.003462646	0.000760093	0.001163839	-0.000414501	-0.000960543	-0.000503783	0.000632495	-0.001259169	0.000680234	0.001884157	-0.000306816	0.000586419	0.000852745	-0.000835407	-0.000560593	1.49E-05	-0.000949377	0.001235682	-0.000449232	0.001048876	0.000388868	0.002244128	-0.000430338	-0.001069608	-0.00061622	0.000294128	-0.000699796	-0.001901939	0.000985544	-0.001171916
v163	H. longispira	27	0.058625712	0.021571724	0.00271537	0.010931388	0.005573726	0.001878484	-0.003995861	0.00485829	0.005034608	-0.003699755	0.002963484	0.001489429	-0.006444172	-0.001378886	0.001374066	-0.00282167	-3.28E-05	0.002150135	0.001171336	0.00160918	0.000572836	-0.001017978	-0.000455343	-0.002830358	-0.001309851	0.000427816	-0.001508228	0.000527882	-0.003011687	0.001590795	-0.001792907	-0.001128552	0.001201554	0.001528408	0.000450133	-0.000882541	-2.18E-05	-0.000592642	0.000772787	0.001413438	-0.001156187	-0.000511954	0.001118634	-0.000851614	0.000291165	0.000988289	0.00134717
v164	H. longispira	32.67	0.029205787	-0.005111105	-0.001915888	0.015247746	-0.003445324	-0.001646015	-0.008928968	-9.44E-05	0.00111723	-0.000361142	-0.000573168	-0.001951551	0.000324409	0.00156503	0.000527708	-0.004083879	-0.002165445	-0.000358323	0.002685648	-0.002788863	-0.000436318	-0.001641458	0.00055128	-0.001244505	-0.001320106	0.001558404	-0.00126254	0.000451398	-0.001492305	0.001205804	-0.001115919	-0.00046836	-0.00018006	3.89E-05	-0.00091728	0.001309586	0.001247694	0.00025355	-0.000193009	0.000531171	-0.000119283	6.73E-05	-0.000762756	0.001162942	0.000185363	-5.36E-05	-0.000224938
v165	H. longispira	35.53	0.055649943	-0.004487164	-0.003611501	0.000144381	0.00289783	-0.009979979	0.000871089	0.000849009	0.001657258	0.000157224	-0.004029415	-0.00499204	-0.006522206	0.001109625	-0.002439245	0.000702177	-0.001924772	0.001308629	9.73E-05	0.001402377	0.001823144	0.001262936	-4.44E-05	0.003084812	-0.000565476	0.000985245	-0.000479719	0.000571414	-0.0004139	-0.000812963	0.001010855	7.95E-05	-0.000518337	-0.001652343	-0.001634131	-0.000600646	-0.000631119	-0.000981777	0.000885546	-0.001377707	-0.000551889	0.000284079	-0.000964901	0.001081998	0.00064796	0.000596429	-0.000548972
v166	H. longispira	31.4	0.052509491	0.004507048	0.000330153	0.002490617	0.001998723	-0.005351814	0.005488249	-0.000916874	0.002042766	0.000660485	-0.000640247	-0.003333609	-0.00793928	0.000241204	0.003327361	0.004541476	-0.00237084	-0.001346531	0.002944822	-0.00077474	-0.000770813	-0.000527938	-0.000594286	0.001134643	0.000246968	0.00096879	-0.000160624	0.001323809	-8.86E-05	-0.000921617	0.001092968	-0.002046351	-0.000238758	0.000962358	-0.001085101	-0.001203032	-0.000248996	-0.001668124	0.00106766	-0.000142124	0.000429117	0.000667199	0.001702378	-0.000436718	0.001492409	-3.01E-06	0.001340356
v309	H. japonica	37.54	-0.01424673	-0.000987324	0.028177563	-0.011123166	-0.004340717	-0.002239516	0.007351456	0.008064777	0.004303261	0.002861273	-0.002524076	0.002222902	0.004283572	0.002135619	-0.001489406	0.002534666	-0.000426728	0.000772331	-0.003744549	0.003161491	-0.003115247	-0.001627778	0.002785922	-0.002483454	0.00046519	-0.001339973	0.000159568	-0.000219075	-0.000743071	-0.00174267	-0.001446839	-0.003908115	-0.000106283	-0.000677371	-0.000621669	-0.001788465	-0.001442345	0.000330788	0.000185354	0.000139406	9.31E-05	0.000155393	-0.000188454	-0.001079192	0.000338331	9.02E-05	0.000150154
v310	H. japonica	35.22	-0.036984882	0.000768683	-0.00507443	0.000811609	0.010749461	0.000564903	-0.004791609	-0.001296605	0.003575081	-0.003830662	-0.003685095	-0.00211959	0.000870209	-0.001070614	-0.001093416	-0.002486933	-0.002191418	-0.00072756	0.001108812	-0.000941595	0.00049059	0.001074396	-0.000543644	-0.001368931	0.000439514	0.002180179	0.001005961	-0.001140701	0.000553439	3.51E-05	-0.000879755	0.001212831	-0.000383984	-0.001482441	-0.000432407	0.000198129	-0.001729529	-0.000147524	0.001388485	0.000696332	0.000489122	-0.000531242	-0.000243985	-0.000254989	-0.000428	0.000492569	-0.000270013
v311	H. japonica	28.17	-0.014994694	-0.01140397	0.013560284	0.005609398	0.008969022	0.005767429	-0.001662629	-5.12E-06	-0.003458137	-0.002441112	-0.000516669	0.001409731	-0.001966302	-0.001722424	-0.00200347	-0.002617445	0.000507416	-0.000926218	0.001442754	0.000280528	-0.002012341	6.22E-06	2.00E-05	0.002396519	-0.003746786	0.001503687	-0.000425766	-8.87E-05	0.001882976	-0.00084359	0.000151595	-0.000471099	0.00015234	0.001079554	0.001207913	-0.000438115	-0.000274197	-0.001270416	-0.000959455	0.000109618	-0.000587176	-1.07E-05	-0.001018018	-0.000427387	0.000478014	-6.93E-06	-0.00027165
v312	H. japonica	32.61	-0.009305606	-0.01107342	0.009951438	0.008010649	0.01061846	0.003021885	-0.003159557	-0.002104636	-0.000237306	0.0043015	0.000999759	0.000279107	0.003540729	-0.001167449	-0.001616602	0.000179027	4.38E-05	-0.000751565	-0.000187333	-0.001576347	0.001296996	-0.000482917	-0.001745524	-0.001150677	0.000262593	0.001032797	-0.000708047	0.001410773	-0.000512583	0.00279277	0.000732087	0.000906539	0.000408414	-0.000597301	0.002309803	-2.48E-05	-0.001083415	0.00068502	4.69E-05	0.000117773	-0.000168972	-0.000104654	0.000592669	0.000381114	-0.000209765	0.00052038	0.000424072
v313	H. japonica	31.32	-0.012036235	-0.001805819	0.007605784	0.001682614	0.009310909	0.002864025	0.002176873	-0.000593364	0.000242379	0.001159246	0.001585959	0.000717066	0.000461674	0.000904275	0.000221751	0.001780584	0.000131762	-0.003644725	0.003656881	-0.000921918	-0.000992805	0.000133847	-0.002485731	0.00058403	-0.003244005	-0.00160605	-0.001985986	0.000799715	0.000884528	-0.001031843	0.001094495	-0.000247375	0.00235808	-0.000299661	-0.002336783	-0.000582664	-0.000480801	-0.000970106	7.71E-05	-0.000499419	-0.000453961	-0.000308552	0.000951908	0.00022436	-0.000649242	-0.000192639	-0.000224654
v314	H. japonica	32.26	-0.024057092	0.004068517	-0.002371915	0.002768557	0.007352693	0.002900021	0.00759993	0.001399168	-0.002732221	-0.00125652	-0.000355132	-0.00214345	-0.000581156	0.003893182	-0.002395814	-0.002533993	0.001499601	-0.001144586	6.32E-05	-0.000233612	0.000965328	-0.000832772	4.51E-05	0.000800063	-0.000203814	0.000619147	0.000237368	-0.000884251	0.000701474	-0.000930755	0.000537177	0.000252899	0.00075427	0.000463941	0.001498583	-0.000306626	0.000128602	0.001064778	-0.00017093	-0.000237101	-0.000178126	-7.45E-05	-9.65E-05	-0.000122101	0.000695394	0.000258007	0.000156907
v315	H. japonica	25.8	-0.032006127	-0.001245437	0.018786721	0.008583796	-0.002741398	0.006515976	-0.001743231	0.001753863	-0.00041583	-0.000225779	0.002538317	-0.002360884	0.001777687	-1.06E-05	-0.000103759	-0.002047346	0.000302933	-0.001509214	-0.001027477	0.000721359	-0.002184302	-0.000471619	0.000684378	0.001247405	-0.002477863	-0.000749732	-0.000550986	1.61E-05	0.000561781	-0.000537223	-9.28E-05	0.000623488	0.001692691	-0.001373263	-0.00031275	-0.000483709	-0.000370632	0.000643207	-0.000291798	-0.000545242	9.06E-05	0.000814687	-6.93E-06	-9.14E-05	-0.000361009	-5.33E-05	4.46E-05
v346	H. japonica	18.25	-0.011899778	-0.027069961	0.001347055	0.00626874	0.002774869	0.000360263	0.002085913	-0.0024447	0.001577532	0.003915446	0.004189331	-5.60E-05	-0.002351339	-0.00202655	0.002472235	0.000671401	-0.00144259	0.000403142	0.000287264	-0.001015744	-0.001069439	-0.000341699	0.000986604	0.001675985	-0.001426587	-0.0019105	-0.001093512	-0.001410936	-0.00024247	-0.000886525	-0.001194604	0.000162165	0.000893138	-0.000386782	1.07E-06	4.58E-05	-0.001018778	-0.000221557	0.001089662	-0.000529299	0.000219414	0.001056914	-0.000957864	-0.000372555	-0.000106731	0.001592995	1.10E-05
v353	H. japonica	18.29	0.000178765	-0.012215836	0.025145923	0.004658661	0.007721872	-0.007741647	-0.00189015	-0.007625065	0.001512752	0.001892273	-0.003057434	-0.00044969	-0.002510361	0.001259083	-0.001548715	0.000129198	0.001217702	0.001027775	-0.003395459	-0.004227069	0.000807259	0.000606262	0.003223363	0.000303338	0.002021861	0.003261394	0.001185287	-0.002215708	0.001348267	-0.000163648	-0.000312457	-0.001029675	-0.000862733	0.001509389	2.34E-05	-0.001353542	0.000132555	0.000323167	0.000942695	0.00176477	0.00015776	0.001380291	-0.000341335	0.001630626	0.001629852	0.000687394	0.000541548
v362	H. japonica	34.27	-0.014483437	0.007301861	-0.005873608	0.004989191	0.007379174	0.000144071	0.001131035	0.003579892	-0.004711788	0.005119053	-0.000840785	-0.002712715	-0.003137469	0.00051174	-0.002307085	0.001242617	-0.000175297	0.000476202	-0.000854468	-0.002203053	-0.000828838	-0.002441004	-0.001541971	0.002214068	0.001126875	0.000434532	0.001343833	-0.002042556	0.00079972	-0.000623477	0.00047372	-0.000451824	0.000109939	-0.000176496	-0.00106035	-0.000337117	-0.000323378	0.000185084	-0.000891161	-0.000681177	-0.001453947	0.000622441	-0.000477227	0.00021132	-0.00035743	-0.000151966	0.000595146
v363	H. japonica	31.98	0.02854257	0.00203414	0.003114092	0.004454799	0.007967963	-0.00188816	0.005006861	-0.002654412	-0.002206936	0.002344121	0.000931566	-0.002821855	-0.000224268	-0.0012835	-0.001837056	0.001352808	0.002072129	-0.000302481	-2.53E-06	-0.002994836	-0.000644068	-0.000751742	-0.002287691	-0.001007446	0.000688569	-0.00016974	-0.001096991	0.001723139	-0.00060516	0.000645619	-0.001379788	0.000899246	0.000481587	0.001052245	7.76E-05	-0.00063064	-0.000762331	0.000344609	-0.000666358	-0.000188737	-0.000854798	0.00158453	0.000651801	0.00062242	-0.000284535	-0.000697735	-0.000423063
v364	H. japonica	29.89	-0.023719894	-0.004101807	0.012217969	0.001347711	0.00316645	0.000360886	0.005834035	0.004970321	0.000723765	0.00202588	-0.004563365	0.002408804	-0.001673161	-0.000906548	-0.000588164	0.001936105	-0.000723923	0.001122313	0.000398379	0.001109667	-0.002335514	-0.001508865	0.002077233	-1.72E-05	0.000593701	-0.001907148	-0.00095529	0.00121047	0.000507086	0.000483155	-0.001254202	-0.000216952	-0.002018362	-0.001164908	0.000578097	0.000351365	0.001086831	0.001404572	0.000236923	-0.000531861	-0.00051948	-0.000915577	0.000326537	0.001247966	0.00043824	0.000170492	0.00164292
v400	H. japonica	35.37	-0.028700406	-0.000477963	0.010546172	0.009350002	-0.004049281	0.00661509	0.005020686	0.003950849	-0.001058803	-4.04E-05	0.002119356	0.000704852	-0.001120882	-0.000453136	-0.001014267	0.000958706	-0.000259695	0.001724186	0.000500274	0.000805168	0.001679897	-0.001240131	-0.00035798	-0.001617859	-0.000704145	-0.001181505	-0.000142724	0.000631245	-8.99E-06	-0.000455483	0.001860096	0.00021742	0.000871233	-0.000274705	-0.000278896	0.000588043	0.001009417	-0.000554649	0.000204137	-0.001837864	0.000229025	-0.000377888	0.000313255	-0.001176588	0.000184463	-0.000386351	-9.60E-05
v401	H. japonica	22.42	-0.032842699	-0.005032931	0.012162595	-0.001209448	-0.001040389	0.007033603	-0.000196032	-0.004954843	0.009981763	-0.004724667	0.004683099	-0.002578245	0.00039858	0.000402282	0.001752047	0.002334634	-0.000778006	-0.00189357	0.001481361	-0.002039761	0.000343302	-0.001870748	0.002741051	1.13E-05	-0.000104129	-0.000979034	-0.001244134	0.000799772	-0.001394058	-0.000445048	-0.000993947	-0.000721697	0.000376582	-0.001141925	0.00072259	-0.00063016	-0.00122381	-0.002128575	0.001141219	-0.000296628	4.53E-06	-0.001962928	-0.000156466	0.001045745	0.00075294	-0.001430609	-0.001670087
v402	H. japonica	29.58	-0.03955402	0.021535221	0.012268885	0.007100917	0.008694971	0.005866949	-0.002259024	0.005330338	0.002862626	-0.002187158	-0.001759669	-0.002245158	-0.00279677	0.000281647	-0.002990704	0.002767877	0.003522858	-0.001619457	-0.001331138	0.000172416	0.001634294	0.000613381	0.000657978	0.00072342	0.000947191	-0.001019386	0.001439238	-0.000380488	8.84E-05	-1.44E-05	0.000706377	0.000674491	0.002188782	0.001063963	0.000970995	0.000376269	-0.000338033	0.001073065	-0.000746666	-0.000312255	0.001541279	0.00252913	0.000751865	-0.000878417	0.000773406	0.000131834	-0.00090822
v403	H. japonica	35.04	0.006086829	-0.013713125	0.018128868	0.007060811	0.005993784	0.000557564	-0.00804406	-0.000478945	0.000971086	-0.000863045	0.001429623	0.000344048	-0.000288782	0.000406611	-0.000497142	0.000169747	0.000607463	-0.001740048	0.000817594	-0.001220424	0.000370509	-0.000424385	-0.000244866	0.001417914	-0.001350772	-2.14E-05	0.001018636	-0.000515844	0.001029098	-0.001240606	0.000273557	-0.000580987	-0.000437349	0.000112367	-0.001035115	-0.000287751	0.001304033	0.001178697	-0.00054719	0.000835551	-0.000667665	-0.000655861	-0.000130875	-0.000305079	-8.15E-05	0.000917693	0.000465827
v404	H. japonica	32.16	0.017851136	-0.011680619	0.008244578	0.005719107	0.012015957	-0.000535842	-0.000911881	-0.003324204	0.000713602	-0.00177113	0.003556802	-0.000795085	-0.000938928	0.000833803	0.003402706	0.001038878	0.002421693	-0.000246986	-0.000143756	-7.68E-05	0.000754942	-0.000590544	0.000442937	0.001273659	-0.001603097	1.36E-05	0.000653478	0.001767758	0.000519702	0.001880372	-0.001765094	0.000692168	-0.00045976	-0.00074547	-0.00043633	0.000397098	1.15E-05	0.002568013	1.71E-05	0.000567609	0.000623172	-7.19E-05	-0.001112903	-0.001356378	0.000508016	-0.000193788	0.001259464
v405	H. japonica	31.76	-0.022585491	0.003043686	0.017817237	0.006546399	0.004020598	0.007924994	0.001464348	0.004987813	-0.006739729	0.001233849	-0.0001352	-0.00084054	-0.000341267	0.002648106	-0.000667077	7.42E-05	-0.002571594	-0.001855502	0.000157135	0.000301232	-0.000876301	0.001108408	0.002794164	0.000347522	-0.000587783	0.001517234	0.000220312	-0.000283421	0.000428224	0.000165965	0.000153618	-0.001359588	0.001834495	0.000251288	0.000787653	1.21E-05	0.000662858	0.000572187	-0.000977728	0.000415307	-0.000192913	0.000552325	0.000710268	-0.000538415	0.000113429	-0.000788222	-0.000266269
v406	H. japonica	25.24	-0.034598332	0.016164649	0.011356052	-0.003077872	0.00136874	0.004484774	0.002147178	0.006167338	0.009021731	0.000901452	0.000764535	0.002480749	0.000919282	0.004038964	0.003972049	0.000573794	0.000948139	-0.003624533	-0.00124387	0.00143609	5.62E-05	0.000408723	-6.74E-05	-0.000128056	-0.000664373	-0.000823185	0.001276708	0.000387903	-0.000446752	-0.002056376	-0.001491379	0.000908542	0.000265354	-0.00124755	-6.62E-05	-0.001093271	0.001408957	-0.000234591	-0.002007174	0.000826875	-0.00033869	0.001156911	-0.000200352	0.000274717	0.00192436	0.001253477	-0.000426927
v413	H. japonica	33.13	-0.005171485	0.007715529	0.007854604	-0.000733935	-0.000368069	-0.01180658	-0.00430526	0.001659825	-0.001368167	0.005740895	-0.001322105	-0.003056612	0.000359862	-0.000751545	0.000355835	0.001340809	0.000723752	-0.002149131	-0.000815254	-0.001320144	-0.002177046	-0.000423369	0.000904018	-0.001845664	0.001592217	-0.000908974	-0.000881723	-0.000278863	-0.002480829	0.000827729	0.001299866	0.001859475	-0.000356782	-0.000735671	0.000437229	0.00111422	-0.000311569	0.000169418	-0.001413928	0.000331959	0.000469444	0.001423084	-7.55E-05	-0.000688416	-0.000558222	0.000365657	-0.000957699
v414	H. japonica	33.95	-0.035853114	0.012916334	-0.011116634	0.017056014	-0.001552438	5.27E-05	0.001420076	-0.007956906	0.000943549	0.001479618	0.00124287	-0.001166746	-0.00106425	0.001111483	0.001969278	-0.00321778	0.00094474	-0.00013282	0.000708221	-0.001759129	9.55E-07	0.002518574	-0.001711771	-0.001708393	0.00065531	-0.002270677	-0.000361911	-0.000652896	-0.000937973	-0.000327306	0.000407618	-0.000451674	-0.000119326	0.000554967	-0.000614202	-0.002395334	0.000249924	0.002105235	0.000819415	-0.000989836	-0.00135893	-0.000878523	0.000892058	-0.000162171	-0.000270022	0.000505207	-0.000765599
v415	H. japonica	33.27	0.008405503	-0.004899711	0.004600382	0.003256762	0.004574193	-0.000978062	0.002050951	0.005130531	-0.003878072	-0.000831625	0.004163756	0.000550638	-0.002691463	0.002693153	-0.000277188	0.001998198	-0.000799635	0.001432765	-0.001174199	0.001003131	0.001910569	-0.001456094	0.004116841	0.000189462	0.000799127	0.000541694	0.000233669	0.000933302	-0.003655065	-0.000457525	-0.000253548	0.000985665	0.001122612	0.000525117	-0.000402493	-0.000361653	-0.001978738	0.00095667	0.001426615	-0.000383405	0.000690027	-0.002031329	-0.000251156	-0.001134639	-0.000197612	-0.000311642	0.000634784
v416	H. japonica	30.96	0.010782995	0.002765172	0.003664985	-0.00707611	-0.000661953	-0.004795763	0.000147431	0.005511131	0.004278621	0.007191172	0.001452321	0.003959674	0.001093956	0.000577616	0.00292787	0.001064474	0.000611868	1.04E-05	-0.000685828	0.000511807	0.000118071	-0.002790869	-0.001183308	5.38E-05	-0.000249592	0.00057012	0.000146052	-0.000403624	0.000174559	0.000949579	-0.001780429	0.001055047	0.001228022	0.001376471	-0.000845419	-0.000256447	8.94E-05	-0.000589113	0.001080934	-2.73E-05	0.000779676	9.03E-05	-0.00084937	-5.63E-06	-1.95E-05	0.00075295	0.001221618
v417	H. japonica	27.88	-0.002925192	-0.011785254	0.004146513	0.004504681	-0.000493981	-0.009297568	0.002790684	-0.002370959	-0.00027423	0.000105253	-3.86E-05	0.001672921	-0.004731504	0.002041873	-0.001654408	0.000850209	-0.0005361	-8.50E-05	-0.000992988	-0.000106045	-0.001383035	3.51E-05	0.001131271	-0.001189099	0.000242945	0.000775639	-0.000345839	-0.000439804	-0.000135555	0.001485237	-5.10E-05	0.001566816	0.001951831	0.000857988	0.000996657	0.000906398	-0.001598332	-0.001524545	0.000239496	0.000136172	0.00065975	-0.000826403	0.000910388	0.001123394	-4.58E-05	0.000340185	-0.000816804
v418	H. japonica	33.22	0.025870948	-0.005593258	-0.000975046	0.004323031	0.000556472	-0.005034153	0.003000481	-0.003348812	0.001778492	0.004218679	0.000433145	0.003520411	-0.000801729	0.001275536	0.000634153	0.001651076	0.000866429	0.00017882	5.00E-05	-0.000658837	-0.000383265	0.000445183	-0.000827085	0.000382973	0.000113652	0.000971447	0.000127477	0.001793515	0.000894871	6.82E-05	-0.000634341	0.001036888	-0.000903348	0.000826549	2.77E-05	-0.001687671	-0.000939997	-0.000365823	0.00013243	0.000991021	0.00124564	-0.001085545	0.000125652	-0.000112759	0.000792713	-0.000249718	-0.0003034
v419	H. japonica	34.67	0.012963044	-0.024942105	0.003563003	0.006019621	0.00851168	0.000730105	0.000240504	-0.007904948	-0.003003415	-0.003187653	0.004174303	-0.001310417	-0.000487344	-0.002632679	-0.002154479	0.002268829	0.001484345	0.000811782	-0.004530867	0.000586078	0.001486655	-0.001088167	-0.000353893	-0.004589554	-0.001514254	0.00199553	0.000344871	-0.004071316	0.000740807	0.000855967	-0.000319741	-0.000879086	7.65E-05	-0.000686491	-0.001172447	0.001190833	0.000140859	0.001239146	-3.52E-06	0.000450377	0.000264186	0.000460957	0.000504701	0.000488086	-0.000242207	0.000837956	0.000358749
v421	H. japonica	29.95	-0.038040114	-0.002049752	0.008075201	0.00863183	-0.003507116	-0.009813549	0.002710304	0.001203447	0.00565558	-0.002080223	0.000329679	0.00242755	0.001371295	-0.002416211	-0.00218753	-0.000550327	0.000216174	0.001419883	-0.001708459	-0.000867663	-0.000970572	-0.001528847	-0.00017993	-9.04E-05	-0.002744982	0.00059583	-0.002882541	-0.001040701	-0.000525725	-0.001923764	-0.000201349	-0.000644023	-0.000419876	0.000283858	0.000735497	0.001650594	-0.00157749	0.000453699	0.000300457	-0.000111574	-0.001261334	0.000430846	-0.000748881	0.000343105	0.001011242	-0.000276126	-0.00074863
v422	H. japonica	27.95	-0.02047166	-0.03180899	-0.01048358	0.00635391	-0.005470712	-0.002000904	0.006564228	-0.003868361	0.004331471	-0.004300301	0.001040628	0.003480493	0.002265058	0.002075947	0.000182436	-0.000558812	-0.000810345	-0.000789678	-0.000864493	-2.94E-05	-0.000458282	-0.001044406	0.000660386	-0.000861145	-0.001082033	-0.000245811	-0.001218095	-0.001922625	0.000786218	-0.001025793	-0.000576357	1.46E-06	0.001393643	-0.000445957	-0.000147619	-0.000840857	-0.000496644	0.000836854	-0.000835197	0.000776797	-0.000279955	0.001160311	0.00110668	-3.47E-05	0.000981452	0.00073012	0.00012616
v436	H. japonica	36.32	0.032650576	-0.008506131	-0.017409022	-0.012069624	0.007693753	0.005901162	-0.007654599	0.006503112	1.47E-05	0.002244023	0.003227686	-0.004407611	0.004492565	0.004096177	-0.00293467	0.002431039	-0.003397098	0.000338677	-0.003124904	-0.002518661	0.000238238	-0.003590881	0.001627099	0.000692801	-4.83E-05	0.000650151	-0.000796847	0.000615259	-0.000386573	-0.001618586	-0.000119349	-0.000557219	0.000135188	3.99E-05	0.000946772	0.000505186	-0.001286561	-0.001877042	0.00013975	-0.000257208	0.000553999	-0.00072299	0.000610915	0.001236836	-0.001390279	0.00049465	0.000572862
v437	H. japonica	44.44	-0.04050657	0.000532143	-0.027946484	0.004359608	-0.000458194	0.004810572	0.001337808	0.002831002	0.004366122	0.001016614	-0.00577609	-0.001333236	0.000718292	0.003931124	0.000918588	-0.002915937	0.001120491	-0.000626966	0.002703669	-0.002145528	0.00285889	0.000763416	0.000378815	-0.000908064	-0.00042049	0.000756245	0.001572034	0.00080394	-3.26E-05	-0.000732829	-0.001326894	-0.000161331	0.000539136	0.000172692	-0.000134214	-0.000907647	6.61E-06	-0.000332263	0.000341858	-0.000529476	-0.000548667	-0.000156631	0.000188002	-0.000671953	-1.34E-05	0.000553741	3.10E-05
v438	H. japonica	40.17	-0.024636531	0.016246962	-0.007218174	-0.002495129	0.00116161	0.001468796	0.006659557	-0.000133372	0.001416524	-0.000899773	-0.003930967	8.46E-05	0.001753145	0.001999386	-0.002394678	-0.00180794	-0.000979502	-0.002816504	0.001775055	-0.000390877	0.000837612	0.000308865	0.002090031	-0.000134124	0.00021063	0.000608	0.000657508	-0.001332527	-9.17E-06	0.000419836	0.000461251	-0.001179938	0.000582515	-2.62E-05	1.86E-05	0.00037724	-0.001229105	0.001016476	0.000369685	0.00111829	0.000121366	8.07E-05	0.000210836	-0.000416247	-0.000607095	1.12E-05	-0.000241794
v439	H. japonica	45.76	0.025473912	-0.037381604	-0.009693557	0.002867371	-0.013784606	-0.005479034	0.000294103	-0.003714983	0.004753445	0.006694911	0.00757055	-0.008564685	0.002522681	-0.004448689	0.008663145	-0.00090945	-7.31E-05	-0.000359434	-0.003083817	0.002493419	-0.000137122	0.001423084	0.001530756	0.000581728	0.001666703	0.001853491	-0.002213898	-0.001410949	0.001036377	0.000589041	-0.000213834	-0.00093979	-0.000328606	0.001361036	-0.000762687	-0.000316875	0.000113403	0.001253998	0.000293793	0.000540651	-0.001309479	-0.000962255	-0.000657826	-0.000456441	0.000178184	-0.000147555	-0.001105323
v440	H. japonica	43.83	-0.019917731	0.006134169	-0.022557596	-0.005116189	-0.007824896	0.010708318	-0.007111105	-0.004319567	0.003827794	0.006392493	0.008173308	-0.007183263	0.002117466	0.005300631	-0.001943136	0.002101684	-0.003634259	0.001455972	-0.001144094	-0.002095485	0.001399344	-0.002177775	0.000735295	6.10E-05	-0.000908779	-0.001832084	0.000644533	0.000511311	0.000671877	-0.001743026	-0.001308944	-0.000837019	0.000485479	0.001701839	0.001317842	-0.000703569	0.000256625	0.000663548	-3.18E-05	0.000340669	0.001415278	0.00094337	0.001427107	0.000330541	-8.62E-05	0.001539623	0.000478954
v441	H. japonica	42.55	-0.011912484	0.005397837	-0.006904298	-0.005128874	-0.003339732	-0.002536362	0.001972118	0.001502946	-0.000309305	0.003044199	0.002557393	0.004577076	-0.002223107	-0.002553534	0.002974108	-0.003428204	-0.001646473	0.00165558	-0.000857297	3.58E-05	-0.003392872	-0.001380008	-0.000478681	2.52E-05	-0.000379111	-0.000914685	0.000548464	-0.001116492	-0.001655134	-0.001215312	-0.000180666	-0.000532156	0.000615215	0.000612827	-0.002203812	0.001265282	-0.001730149	0.000823702	-0.000459251	-8.63E-05	-0.000791808	-0.000211254	4.48E-05	-8.57E-05	0.000890828	-7.46E-05	-0.000786508
v442	H. japonica	41.56	0.011144478	0.009033383	0.009174045	-0.010843995	0.001185112	-0.003821024	0.002722265	0.00789483	0.000102431	0.005013529	-0.000317259	0.002568297	0.000989573	0.001182843	0.001141174	-0.002929103	-0.000997017	-0.000988181	0.000157636	-0.003235592	-0.000557045	-0.000941099	0.000252861	-0.001270998	0.000285773	-0.001071635	-0.000188538	-0.00024174	-0.000447807	-0.000974855	0.001812401	0.000649808	0.002239542	0.00194948	0.00047941	0.00192101	-0.00059453	0.00037902	-0.000142248	0.000917724	-0.00028202	-0.000204732	0.000380004	2.20E-05	-0.000704224	-0.000365488	-0.0003223
v443	H. japonica	35.78	-0.006082807	0.005068152	-0.005273625	-0.006904274	-0.002750954	-0.011612725	0.004147655	-0.005578706	0.002882557	0.00494335	-0.001055943	0.001742185	0.001394688	0.001591356	-0.000479464	0.000305488	-0.001489014	-0.002243743	0.000747643	-0.000404315	-0.001321916	-0.000369281	-5.46E-05	0.000368781	6.57E-05	-0.000870333	-0.00060933	-0.001071958	0.000788163	0.0002425	-0.000310318	0.000811421	0.00015001	-0.00062572	-0.000459864	-0.000818854	0.000375603	-0.000448718	-0.000620956	0.000350209	0.001077596	-0.000947268	4.37E-06	-0.000192866	-0.000265743	-0.000314798	-1.29E-05
v444	H. japonica	38.23	-0.039962195	0.004992414	0.001581013	-0.00473662	0.008922949	0.004449264	-0.000138742	-0.000313547	0.000545429	-0.005666803	-0.004151627	-0.00131399	-0.000987041	-0.002085597	-0.001926795	0.000106618	-0.001787356	-0.00043159	-0.00078699	0.000833691	0.001053597	0.001113882	0.001998338	-0.001832623	0.001042504	0.003113554	-0.001572905	0.001064821	-0.000118458	-0.00017387	0.000286047	-0.000291336	0.001453239	-0.000330676	-0.001022642	0.000220419	-0.000651148	-0.000273514	-0.001372592	0.000966325	0.000414517	9.47E-05	-0.000350614	-0.000359362	-1.80E-05	-0.000798136	5.63E-05
v447	H. japonica	41.74	-0.038506559	0.014270544	-0.005779584	0.006131591	-0.000948509	0.002875472	-0.003855461	0.003051447	-0.002110583	0.001952459	-0.001378779	-0.002470345	0.001113726	0.004889237	0.000449134	-0.004594477	0.001037325	0.002116465	0.000463537	-0.001856041	-2.82E-05	-0.003314548	-5.95E-05	0.000834196	0.000872831	-0.002159841	0.001574259	0.00050732	0.000318991	0.000733738	-0.000486631	-0.000795815	-0.001251302	-0.000621985	-0.000606026	0.000782131	-0.001020795	-0.000438244	0.000193348	-0.000188111	-0.001347043	0.001122121	-0.00075707	0.000701043	0.000685859	-0.000699772	-0.000839391
v455	H. japonica	20.52	0.001672715	0.002904418	-0.000255973	-0.009514689	0.009797842	0.007907635	-0.008118354	-0.003144232	0.008797509	-0.00041502	0.005646061	0.001440075	-0.002976192	0.006713805	-0.004226382	0.003530825	-0.002125126	-0.002265617	0.000984727	-0.005758039	-0.005196456	0.00392555	-0.001727498	0.000874944	0.001764176	-0.001413143	-0.001463127	-0.000283925	0.003645275	0.002201152	-0.001154198	0.001023668	-1.05E-05	-0.002443126	-0.001516374	0.001258285	-0.000854702	-0.00021013	0.001318791	-0.000726796	-0.002320905	0.000451808	-0.000451155	-0.000692685	0.000426998	-0.000807925	-2.39E-05
v456	H. japonica	21.87	-0.036862751	-0.008021769	-0.006310101	-0.007234947	-0.006157465	0.006486063	-0.015846008	0.003750183	0.014298001	-0.002364738	0.01126601	0.004100058	-0.005240142	0.004805898	-0.000280609	0.001178069	0.001393518	0.004285174	0.00010545	-0.001021583	-0.000174778	-0.000178319	-0.001605063	0.003557723	-0.000477437	0.001445729	-0.001627911	0.001184568	-0.000693197	0.000256266	0.001620098	0.000489012	-0.001318445	-0.001292677	0.001353378	-0.001704874	0.001933931	0.000382059	-0.002244564	0.001188115	0.000212242	0.001763787	0.001806606	0.000292503	-0.000933473	-0.001351118	-7.99E-05
v488	H. japonica	32.92	-0.01251599	0.004690734	-0.004537311	0.001821171	0.002257229	0.000366922	-0.000238104	-0.003609896	-0.001794048	0.006563191	0.001616084	0.003059821	-0.003573903	0.000584207	0.00163103	-0.001418776	-0.003021564	-0.000751939	0.000574461	-0.000323886	0.001379134	0.000240182	0.001824597	-0.00067671	-0.000190301	0.000140777	0.000684533	-0.001388025	0.000316718	-0.000310202	-0.000475192	-0.001441391	-0.000463082	-0.000688102	-0.00029041	0.001029181	0.001634375	0.000593804	-0.001506722	-0.000785308	-0.000534775	-0.001024208	0.000337289	0.000207616	-0.001166916	-0.001068768	0.001004926
v489	H. japonica	28.26	-0.038968651	0.01758533	-0.00409255	0.005754456	-0.002597097	0.002400247	0.00058221	-0.002033581	0.002082185	-1.58E-05	-0.000929329	-0.004340822	-0.003792957	0.00106563	-0.000415957	-0.002247597	-9.57E-05	0.000928404	-0.000160247	0.001001384	0.002096602	-0.001663409	-0.001153825	0.000190075	-4.72E-05	-0.000482356	0.001768279	0.001153876	0.000587178	-3.70E-06	-0.001496033	-0.00097875	-0.00086961	-0.000446436	0.001941879	7.27E-05	-0.000819643	0.001344876	0.000509384	-0.000155837	-1.10E-05	-0.000680608	-0.000423739	0.000273168	-0.00148151	0.000153085	0.000407457
v490	H. japonica	31.16	-0.024205066	0.003429725	0.009876779	-0.003098107	0.001865186	0.003558495	0.006324514	0.005013993	0.004990479	0.000643577	-0.001792913	-0.001399328	0.001537535	-0.001964858	-0.002684009	0.001678963	-0.002621277	0.000385968	0.001907319	-0.002750441	0.003482469	-0.000905004	0.001209802	-0.00105941	0.00127996	-0.001514112	0.001063059	0.000264786	-0.00103881	-0.000262799	-0.000491445	0.000907641	-0.002106846	0.001909508	-0.001218819	0.001460849	0.001644732	0.00069812	-0.000303179	-0.000598998	-0.002442713	-0.000831998	0.000944449	0.00083757	-0.00027649	-3.30E-05	-0.000344413
v492	H. japonica	32.89	-0.037357845	0.007125504	-0.004388794	-0.000819702	0.000227764	0.002242338	0.004780908	0.004471249	0.001940495	-0.001705618	-0.00278827	-0.00499749	-0.003067967	0.00062584	-0.000226588	0.002924225	0.000778411	0.000825049	0.003425783	0.001327333	0.002620455	-0.000686822	0.000380582	-0.000433941	0.000414863	0.00012891	-0.001125287	-0.00018338	2.38E-05	0.000545843	-0.001247904	0.001359281	0.000730769	5.19E-05	0.000977267	0.000976472	0.000432111	0.00099224	-0.000197034	0.000181633	0.000512238	-0.001981203	-0.000440141	6.83E-05	-0.000517193	-0.001318285	-7.81E-05
v493	H. japonica	32.22	0.009802711	0.002137183	0.009703463	-0.004786834	0.009386737	-0.002039818	0.001758892	0.0028331	0.002446703	0.000949258	0.002413482	0.00392116	-0.000687496	-0.000983901	0.000799685	-0.000287085	0.001727986	-0.000123055	0.002183904	-0.001278678	0.00206594	-0.001701854	-0.001979631	0.000129411	-0.001189418	-0.002374819	0.00063681	-0.001993903	0.000915632	-0.00142681	0.001846659	0.000825785	-0.000163815	0.001846683	0.000490993	0.00019466	-0.00046056	0.001112785	0.00024148	-6.75E-05	-0.000115104	-0.000839629	-0.002968956	0.001515461	0.00098779	-0.000360186	0.00066775
v494	H. japonica	33.74	-0.02918019	-0.00021024	-0.00147509	-0.00182836	-0.002047112	0.001882766	6.81E-05	-0.002036064	-0.00188364	0.002128077	0.002503117	-0.001175069	-0.00121497	-0.001783484	0.002340578	-0.001727369	-0.003662109	0.00028319	0.000714861	0.001319105	-0.00151968	-0.001067765	0.00132238	0.001468995	0.001800317	0.000683332	-0.000158558	0.001822218	-0.001401742	-0.000842989	0.000629584	0.000622492	0.002084417	0.000670096	0.000197239	0.000629056	-0.000584476	0.000295716	-0.000705094	0.000636926	0.000134868	-0.000869711	5.43E-05	-0.000207723	0.000343036	-0.000891413	0.001047966
v525	H. japonica	48.21	-0.060993551	-0.008036205	0.000187357	0.000678613	-0.019434801	0.002381647	0.006379515	0.005298707	0.006005563	-0.00446903	-0.005297015	-0.002341634	-0.000591841	-0.001088134	0.000310702	-0.000390593	0.001516654	-0.003132191	-0.000672693	-0.00083302	-0.003031154	0.000473861	-0.000971454	0.001156171	0.000606271	0.000505269	0.000903686	0.00047968	0.000331722	0.000562071	0.000252053	-0.001421252	-0.000249582	-0.001390988	2.90E-05	0.002617589	-0.001414207	0.001065464	-0.000966625	-0.000250721	0.000669819	-0.001474974	0.000263745	-0.000784155	-0.000414291	0.00076053	0.000696559
v527	H. japonica	49.8	-0.04171491	-0.014816753	-0.011324709	-0.007430244	-0.007624318	0.004517602	-0.003351957	-0.001837211	0.00540555	-0.001889171	0.003535035	-0.007680731	0.001001254	-0.000394643	-0.001669811	0.000619452	-0.000395678	-0.00022162	0.000713358	0.002785506	0.003853038	-0.002530403	0.000855697	0.000195742	-0.000842626	-0.000268652	0.000249496	0.000768842	0.000989488	0.001648932	-0.000175272	0.000360914	0.001671756	-0.001180933	-0.000376541	0.001254455	-0.001070941	-0.000147711	0.000673232	0.000282404	-0.000985375	0.000295748	-0.000575171	-0.000521962	0.000654857	-0.000131112	0.000378649
v592	H. japonica	47.32	-0.032025375	-0.008580352	-0.020511654	0.000359768	-0.014278146	0.00745942	0.001428212	0.00719518	-0.00025578	0.005224362	0.003554148	-0.002254631	-0.005864115	0.004260273	-0.000794262	-0.000964223	-0.000760891	0.002114065	0.00020967	-0.002772807	-0.000102958	0.000656807	-0.000522403	-0.002441467	0.001363087	-0.000106093	-0.000567023	-0.00038414	0.000826344	0.001117593	-0.00055038	0.001398178	-1.46E-05	0.000121225	-0.000591232	-0.001301287	-0.000178334	0.00084705	0.000569052	-0.000761178	0.000325086	-0.000176766	8.38E-05	0.000376103	0.000934565	0.000116651	-0.000115415
v594	H. japonica	44.19	-0.041844135	-0.015561915	0.002671756	0.015401057	-0.003448579	-0.008388066	0.002454477	-0.000650799	0.00213615	-0.008902067	0.000426887	0.000270163	0.006788765	-0.004797074	0.010776463	0.000192005	0.00124451	0.003142349	0.000704454	0.001531585	0.00375105	-0.005203416	0.000202451	0.003596008	-5.26E-05	-0.000129464	-0.002138052	-0.000694879	0.000833436	0.000326059	-0.001802407	-0.000900042	0.000600698	-0.001533722	0.001237127	-0.000773412	-8.91E-05	-0.001922145	-0.000784523	0.000161618	-0.000549592	0.00123231	0.000907602	0.001043485	-0.000552474	-0.000126571	-0.000309593
v595	H. japonica	44.92	-0.028450672	-0.017563281	-0.001819572	-0.005874285	-0.00674128	0.000252777	-0.002919821	0.003160922	0.00418792	0.000195612	0.003950108	-0.000109343	0.001491692	0.003640241	0.000345831	0.002055469	-0.000549487	0.000440363	-0.0006423	0.002359965	0.001025858	-0.002551739	0.001592146	0.000675639	-0.001566489	-0.00098875	0.000492455	-0.001137289	0.001349399	0.000221677	1.03E-05	-0.00101673	-0.000306376	-0.000262607	-0.001714243	0.000169133	0.000149179	-0.000275852	2.21E-05	-1.43E-05	0.000608022	-0.00087661	0.00017966	-0.000345102	0.000372563	-1.94E-05	-7.48E-06
v598	Heteogen sp.	24.51	-0.042084882	0.003666407	-0.005080229	0.01506853	-0.002235731	-0.003764726	-0.001827464	-0.004943755	-0.001629823	-0.005143304	0.002284553	0.002797949	-0.005579752	0.00752816	-0.002586903	-0.001861295	-0.000787362	-0.001693031	-0.001977116	0.0016281	0.001482869	-0.001251517	0.000468277	0.001521195	0.001032652	0.001036239	8.88E-05	-0.000174894	-0.001084628	-0.001979178	-0.000999217	0.000314696	0.001482523	0.000999596	0.001025977	0.000605001	0.000540887	0.002469754	0.000278528	-0.001515304	0.000360156	7.74E-05	-0.000706046	0.000434104	-0.000210324	-0.000224893	-0.000721017
v599	Heteogen sp.	25.9	-0.022692213	-0.009661033	0.001253735	0.00818062	0.008900217	0.004142326	-0.001142448	-0.007589096	-0.001520727	0.001513887	0.001628277	0.004819341	-0.002282223	0.00111035	-0.000602585	-0.001615662	-0.00322179	-0.000250341	-0.00088785	-0.000414264	-9.52E-05	-0.001647242	-0.000758047	-0.00229012	0.000295927	0.001439042	0.00044342	0.001023852	0.000827068	-0.0018582	0.00018149	0.000301343	-0.00032987	1.01E-05	0.001363804	0.000524895	0.000615908	-0.002636352	0.000140542	-0.001064143	-0.000500416	-0.000718216	-0.000819804	-0.000442738	-0.000808368	-0.000274791	-0.000537941
v600	Heteogen sp.	30.39	0.007962711	-0.014196445	0.011876198	-0.001882059	0.004531306	-0.002679101	0.003664026	-0.000990409	0.003611693	4.11E-05	0.003337126	0.001093633	-0.003570141	0.000581621	0.000703497	-0.000580522	0.003951442	0.00208392	-0.000628653	-0.002764566	0.001563629	0.000959337	0.001526984	-0.001297414	-0.00176769	0.000601037	0.000591161	-0.00131394	-7.40E-05	-0.000471044	0.001046323	-7.94E-05	0.001214063	0.000848328	-6.27E-05	0.000542836	-0.000756744	-0.000106369	-8.78E-05	-0.000327299	-0.000128396	0.000609715	0.000433811	-0.000913183	-0.001341326	0.000988967	0.001069319
v601	Heteogen sp.	28.1	-0.031992684	0.001911391	-0.025267784	0.019730498	0.002779458	0.005407958	0.006878527	-0.009860677	-0.003407655	-0.0017627	-0.000501889	0.00111197	8.03E-05	0.006093805	8.48E-05	0.005074012	-0.001581016	0.000518416	-0.002374101	0.001014312	-0.004076322	-0.000564285	-0.000503859	-0.000784649	0.002281683	-0.000851866	0.001343781	-0.000709163	-0.004197161	0.000686536	0.000554177	-0.000595854	-0.00041157	-0.001443715	0.000699048	-0.001085865	-1.61E-05	-0.000377737	-0.000891437	0.000764937	0.000643018	0.00021221	-0.000361294	-0.000672182	-0.000560621	-0.000678612	-0.001343159
v602	Heteogen sp.	26.56	0.012325608	-0.033885068	-0.011105411	0.000509832	0.008271186	-0.005980983	0.00193515	0.001403059	-5.82E-05	-0.000991585	0.001054941	0.003128809	-0.003072963	0.003385913	-0.001393157	0.002343708	0.001758102	0.000966938	0.000235413	0.001162648	0.000643804	-0.002633632	0.002013741	-0.00187644	-1.60E-05	0.002274503	0.001845755	-0.000253643	0.002717189	-0.001083827	0.000843093	-0.000338681	0.000649994	0.001120221	0.001073045	-0.000129613	-0.000745227	0.000817613	-0.000128461	4.10E-06	-0.000496523	0.000250328	-0.001580287	-0.000197076	-0.00056818	-0.000717641	-0.001279268
v607	H. longispira	35.44	0.032182176	-0.020021477	-0.009137591	0.010466547	-0.003134479	-0.006366617	-0.001068521	0.002273661	-0.003224963	0.001752965	0.001590317	-0.000502671	-0.004324739	-0.002266056	-0.00463211	-0.000464617	0.002944816	-0.001247151	0.001012956	-0.00038522	-0.000302469	-0.000200273	0.00126059	0.000723933	0.000172128	0.000968053	0.001337055	0.001575287	0.001636639	-0.001544777	0.000255799	0.000300989	-0.001017825	0.00229114	0.000340849	-0.000127771	-0.000108978	-0.000881056	-0.001082469	0.0010885	-0.000814112	5.70E-05	-0.001043318	-0.000496776	0.000166868	0.000125046	-0.000212392
v608	H. longispira	35.73	0.04067372	-0.019939383	-0.011413659	0.012503488	0.001571546	-0.00323919	0.006010656	-0.002314895	-0.002180497	-0.001458957	0.000877746	-0.000539564	-0.003398043	-0.000818177	-0.001736268	0.000770547	3.41E-05	0.00131505	0.003894809	-0.001271086	0.000376083	0.000753832	0.002368557	-0.001097002	-0.000187784	-0.001531166	-0.000806811	0.003710135	0.00093425	0.000130522	-0.001709434	-0.001038656	-0.000413045	0.001638067	0.000561855	0.000888733	-0.000263918	0.000138893	1.38E-05	6.14E-05	0.001508565	0.000723886	-0.000433721	0.000196167	0.000105702	-0.000123292	-0.000206061
v609	H. longispira	33.11	0.067228285	0.021154052	-0.017516429	0.010551991	-3.86E-05	0.002273119	0.000376768	0.00231712	0.008627687	0.000818367	-0.004845841	0.005871947	0.001841345	-0.006153506	-0.004594629	0.00299862	-0.00065772	0.002744538	-0.000398354	0.000579412	-0.001333932	0.000491712	0.000818085	-0.002077134	-9.00E-05	0.000354256	0.000883195	-0.001256432	-0.002248526	0.002493233	2.37E-05	-0.000556728	0.00264234	0.00017289	0.000790296	-0.000289508	0.001244769	0.000334388	-0.000903817	-0.000318027	-0.000736809	-0.000281557	-2.72E-05	-0.000614098	0.001540577	-0.000309357	-0.000487223
v610	H. longispira	32.29	0.030606821	-0.000545486	0.003351543	-0.003579241	0.009065041	-0.00760893	0.003059002	0.000445252	0.003068989	-0.001740563	-0.000609541	-0.00373064	0.000955726	0.003379114	0.008565818	0.000354508	0.001280582	-0.003950302	2.56E-05	-1.71E-05	-0.004062639	0.000986106	0.000122619	-0.004328609	0.000513549	0.001165811	-0.001080027	0.002305332	-5.36E-05	-0.000646343	0.002155887	7.28E-05	-0.000850751	0.002093501	0.001758869	0.001295202	0.001390455	0.000764793	0.000641904	5.16E-05	-0.001670621	0.001205763	0.000730432	0.001238969	0.000203033	8.65E-05	0.000876587
v611	H. longispira	33.61	0.030292153	-0.000865816	0.001199975	0.012546172	-0.012046743	-0.008259273	-0.006267385	-0.003560851	0.003629381	0.005507571	-0.007118068	-0.001570521	-0.000861915	0.001303201	-0.002916628	0.000796637	-0.001622981	-0.000604654	0.005240633	0.000925726	-0.000219781	0.001855792	0.0028823	-0.002256646	-0.002309098	0.00025301	-0.001676902	0.001716904	-0.00151382	-0.000474528	-0.000586372	-0.000612809	-0.001606765	-0.00040815	-0.000237756	0.000797994	-0.000501765	0.000796332	-0.000506466	0.000776533	-0.000484037	0.002153616	-3.69E-05	-2.90E-06	-9.64E-06	8.52E-05	-9.82E-05
v891	H. japonica	36.88	-0.019803579	-0.019413064	-0.001061086	0.007222197	0.001685893	0.000304843	-0.006086821	-0.002850753	-0.004359798	0.003925522	-0.002507029	0.001644855	0.001164603	-0.001031448	5.52E-05	0.000715769	-0.001501519	0.000451659	0.000732224	0.000655225	-0.000243305	-0.000395977	0.000231461	0.000780408	0.00028722	-0.000405931	-0.000268034	0.000454419	0.000778334	-0.000325304	0.000410337	0.001309952	-0.000898999	-0.002005913	0.000772942	-0.000468543	-0.001920273	0.001759015	-0.000433377	0.000570687	-0.000713692	0.000489029	0.001307206	8.87E-05	-0.000699309	-0.000197635	0.001314939
v892	H. japonica	37.89	-9.12E-06	-0.020626642	0.000606724	0.001929367	0.001253926	0.002818344	-0.008697704	0.001322895	-0.003248426	-0.002259071	0.003192789	0.001046951	-0.000882515	0.000417024	-0.000617954	0.003225311	-0.001128386	-0.000873038	-0.001030591	0.001395489	-0.003056965	0.002101256	-0.000489267	-0.001185532	-0.000534994	-0.000869706	0.000407027	0.001252305	-0.001311545	-0.002362004	0.000536192	0.001420748	-0.002116887	-0.000627363	0.001477943	-0.00086734	-0.001013218	-0.000839803	-0.000393432	0.000271368	-0.000304382	0.000824889	0.001258215	0.001634575	-0.000777223	0.000799133	0.00121544
v893	H. japonica	38.8	-0.037232001	-0.017898888	-0.012168039	0.0098412	-0.001006134	0.002431042	-0.002882213	0.002554355	5.11E-05	0.001395841	-0.003728849	-0.002541058	-0.001123878	-0.001364838	-0.001671331	4.75E-05	0.006330868	-0.00138967	0.000177151	0.000383816	-0.002044907	-0.002168625	-0.00214585	0.00066056	-0.001234003	-0.000734407	-0.000486559	-0.000684364	0.000154826	-0.001868989	-0.000360546	-0.000316396	-0.001534622	-0.000258656	0.000368635	-0.000752196	-0.000415294	7.47E-05	0.000853255	0.001127522	0.000325942	-0.002360416	0.000341736	2.96E-06	0.002094121	0.00018909	0.000633261
v894	H. japonica	36.23	-0.01927164	-0.001205057	0.003813374	0.005717095	0.002480277	-0.004042195	-0.003581747	0.008621835	-0.004183231	0.003868914	-0.00268959	-0.003718464	0.001244079	0.000585825	-0.000866623	0.002917673	-4.22E-05	-0.001001587	0.000890937	0.002475499	0.000791351	0.000414619	0.000942929	-0.002530383	-0.000975721	-0.000455806	0.000518442	0.000869166	-0.000551052	0.001754905	0.001347814	0.002060732	-0.002234466	0.00028768	0.000951266	-0.000113417	0.00036116	0.001351737	-0.001276893	-0.001094066	-0.000249513	0.000335012	-0.00030387	0.00054211	0.000163806	0.000701639	-0.000810752
v895	H. japonica	38.2	-0.056782716	-0.014983153	0.004086435	0.008716093	0.002314143	0.000927391	-0.002712365	0.003518833	0.001634853	-0.001379708	-0.002774963	-0.002720658	0.000682956	-0.001458826	-0.001151273	-0.00045841	-0.000857782	8.59E-05	-0.002157338	-0.000632435	-0.00013196	0.002543631	0.001367059	0.001495108	1.95E-05	0.001396336	-0.001046745	-0.001445888	0.000448663	-0.000328583	0.000773437	-0.000296727	-0.001960342	0.002394765	-0.000933193	-0.000143322	0.00037547	0.000444138	0.000156411	-0.000905648	-0.000277664	-0.000627718	-0.00044335	-0.000188256	-0.001233884	0.000647702	-0.000188555
v896	H. japonica	33.49	-0.002365081	-0.017014779	0.014891766	0.003157928	0.008013121	-0.000816974	-0.010488461	-0.000936218	-0.004570691	0.001688658	-0.002917788	0.001027274	-0.00328109	-0.00368313	-0.002482893	0.003206006	0.000843752	-0.001329904	-0.002132337	0.001631618	-2.03E-05	-6.01E-05	-0.001122371	-5.27E-05	0.001657985	0.000234698	0.000618293	-0.001982749	0.000555928	-0.000402954	-0.002516988	-0.001250332	-0.00082298	0.000476171	0.000495113	0.001025302	-0.000338825	0.000678369	0.000882224	0.000332821	-0.00182045	-0.000207817	0.000339197	0.001376496	-0.001298485	-0.000338763	-0.000308076
v897	H. japonica	33.99	-0.046070106	-0.034291445	0.014725095	0.009019485	0.010798112	0.00675804	-0.008098416	0.001930731	-0.002665847	-0.003145403	-0.003355857	0.002722536	0.00470681	0.002049225	0.000598195	0.003639818	-0.003678116	0.000675997	-0.004021906	0.00040693	-0.001303904	-0.001175555	-0.005422197	0.000438377	0.000179301	-0.002062597	-0.000141122	0.002470962	-0.002675248	0.000558987	0.002168059	-0.002334946	-0.002017616	0.001809395	-0.00053716	-0.000939262	0.000632614	0.000796759	0.000786234	-0.000248141	0.001495909	-0.001117711	-0.000858953	8.72E-05	0.000232533	-0.000645043	-0.001083998
v898	H. japonica	36.09	-0.031024866	0.000724815	0.008720441	0.006628783	-0.003739764	-0.001173177	-0.001204172	0.002145999	-0.004358303	-0.002388461	-0.003708387	-0.001794427	-0.000305691	0.000421082	0.000665817	0.003623835	0.001584469	0.002163042	-0.002821703	0.000548469	-0.000915028	0.000891813	0.000345246	0.00191331	-0.000270718	-0.00063215	-0.000493213	-0.000964584	-0.000624826	0.002948116	0.000217006	0.000854705	0.001345927	-0.000476684	-0.000560341	-0.000958843	-0.002509396	-0.000410593	-0.001178647	-0.000353251	-0.001604879	-0.000378342	-0.000232685	0.001835148	0.000429844	0.000116028	0.001003534
v919	H. japonica	36.89	-0.006093393	0.015835222	0.005276294	0.000120414	0.008185387	-0.001903903	0.002425122	0.005141543	-0.000885735	9.41E-05	0.002492863	0.002973457	-0.002867399	0.002005542	0.000515105	-0.00062394	-0.002281433	-0.002174879	0.000864828	0.001532464	0.002123	4.71E-05	0.000148562	-9.03E-05	-0.000466882	-0.000514166	0.000595847	0.000172586	-0.000139367	0.000358283	-0.001215968	-0.000239711	0.000347874	0.001452052	-0.001061827	-0.000434556	0.001299499	-0.001097312	-0.001929954	0.000583358	0.000325689	-0.000399943	0.000778628	-7.69E-05	0.000767268	0.000272166	-0.001012812
v920	H. japonica	36.2	-0.007827872	0.012112996	-0.007960248	-0.003336778	0.010496448	0.001668722	0.005898554	-0.007903636	-0.001706733	0.001730165	-0.002101422	0.00173676	-0.002194169	0.000441288	0.002450806	0.002200273	-0.004404986	-0.001061761	0.001075925	0.004004379	0.001168982	0.001239688	-0.002102526	0.00040439	-0.000226158	0.00031892	0.000129996	0.000640073	-0.00073516	-0.000136383	0.000716528	0.000895463	-0.001097317	0.000694786	-0.00088437	0.000261006	-0.000953956	0.001270887	-0.000267744	-0.001570999	0.000738299	0.00150796	-0.000187712	-0.000283237	0.000657452	-0.000691518	-0.000764815
v922	H. japonica	38.46	0.02079863	-0.023577306	0.004826485	-0.000996813	0.000532873	0.002054983	0.001793501	-0.006620408	0.00172636	0.004150803	-0.000597906	-0.001720175	-0.001196665	-0.000227455	0.000754031	0.000151577	0.002094554	-0.001390399	0.001740503	-0.000476884	0.000290465	0.000412817	-0.000178818	-9.89E-05	0.000794821	0.000951413	0.00117202	-1.49E-05	0.000767396	9.92E-06	0.000724046	8.34E-05	-7.01E-05	-0.001760285	-0.000746358	0.000124817	0.000345144	-0.000815466	-0.001605331	0.000538999	0.000317045	-0.001418165	-0.000622853	7.10E-05	0.000554044	-0.000444609	-0.000654495
v923	H. japonica	40.58	0.015499544	-0.008043218	0.000513512	0.002495621	0.000224024	-0.004573049	0.002110757	-0.003524127	-0.001754064	0.00304462	0.002192291	-0.001820411	-0.001460427	-0.001229185	-0.000347289	-0.002057694	0.003336729	0.000457051	-0.001277861	8.37E-06	-0.000219366	0.000155934	-0.000898031	-0.0007668	-6.77E-06	0.000697327	0.000968354	0.002066774	0.000605443	0.001850204	-0.001824072	0.000450323	-0.000520072	0.001639963	0.000138137	-0.001131886	0.001135746	-0.001262761	-0.001195877	-2.99E-05	0.001167455	-0.001201097	0.000502071	0.000197323	0.000129552	-0.000512906	-0.000251795
v924	H. japonica	41.25	0.005909854	-0.010659697	0.003368673	-0.002445441	0.007461005	0.00078647	0.002339392	-0.005827343	-0.002125651	0.006088149	0.00481685	-0.003132266	-0.000668605	-0.002742083	0.001014413	-0.001818691	0.002587246	0.000209461	0.000869046	0.001686522	0.000760514	0.001011945	-0.002191832	0.000715785	0.000613868	-0.000515144	0.000954967	0.000203827	0.000568449	0.000661918	0.000873677	0.000285883	-0.00061113	-0.001434388	0.001228603	0.00112111	0.001118073	0.000980828	7.84E-05	-7.75E-05	-0.000610706	7.93E-05	0.000671442	0.00105856	-0.000239304	0.000998618	-0.000709759
v925	H. japonica	41.5	-0.016251553	-0.009792164	6.37E-05	-0.006118099	0.007530527	0.00650715	0.000431878	-0.001438181	-0.006032547	0.006445159	0.000768265	-0.001606464	0.000456593	-0.001331515	0.001414847	0.001996163	-0.001252214	-0.001211569	0.001265171	0.003045362	-0.000839457	0.001803053	0.000826003	0.000750383	0.001212909	0.00117757	-0.001231458	-0.001213133	0.000905092	-0.000811747	-0.000582396	0.000547996	0.001384958	-0.000785553	0.000151847	0.001091376	-0.000208032	-0.000894025	0.000780767	0.00096529	0.000614886	0.000831932	0.00091418	-0.000508347	-5.83E-05	-0.00084409	-0.000258977
v926	H. japonica	37.11	-0.031261948	0.000869077	-0.003282524	-0.00326834	0.005341976	0.000832038	0.001450726	-0.001012099	-0.002090495	-0.000522186	0.000976197	0.000213761	-0.003277896	-0.001256491	-0.00132297	-0.003706806	-0.001092479	-0.002601053	0.000683234	0.000637761	0.00174841	-0.000317092	-0.000349598	0.001629277	0.001311812	-0.000457546	-0.000280115	-0.001314539	-0.000719158	0.001731823	0.00106474	-0.000579077	-0.00023058	0.000353635	0.001075978	0.001235435	0.00073851	-0.000973242	0.001357154	0.001306254	0.001269971	0.000686546	7.27E-06	0.000284968	0.001331237	0.000325824	-0.000438713
v927	H. japonica	39.49	-0.021773877	-0.003753365	-0.007801018	0.000190897	0.008652671	0.001901294	-0.00207678	-0.000169634	-0.003761406	0.000694332	-0.00070308	0.002470017	0.00153325	-0.000365963	-0.000510688	-0.003986759	-0.002488703	0.000977572	0.000318641	0.000261173	0.00029106	0.000399628	0.000776761	-0.000115696	0.001150624	-0.00044158	0.000119421	0.000490528	0.001744254	-2.42E-05	0.000791114	0.000178264	-0.000442826	0.000167108	0.000576939	-6.35E-05	-0.000203402	-0.000129869	0.000834696	-0.000516714	-0.000269162	-0.000451942	0.001089681	0.000643104	0.000831983	-0.000256741	0.000480925
v980	H. japonica	45.46	-0.017182838	0.018261247	0.007582263	-0.010964497	0.003801238	-0.004754091	-0.010841353	-0.008893776	-0.000623612	0.001306404	-0.001690918	0.000884148	0.001621542	-9.51E-05	0.000845711	-0.000582489	-0.000470382	0.000247475	-0.001284497	0.000151929	6.26E-05	0.001598518	0.000123491	0.00205179	0.000762423	-0.000915698	0.00271832	0.00091634	0.000749731	-0.000399016	-0.00032694	-0.000850445	0.000439513	0.000970896	-4.75E-05	-0.000601537	9.06E-05	7.05E-05	0.000454853	-0.00022649	-0.000309674	0.000120186	-0.000265023	-0.000363256	-0.000124495	0.000221013	0.000801578
v981	H. japonica	44.09	-0.028245792	-0.001775842	-0.012100058	-0.006168206	0.002201515	-0.002349452	0.006574043	0.001506461	0.003045599	0.004457338	-0.004320386	0.004602347	0.002814372	0.005090987	0.001484821	2.15E-05	0.00100821	7.51E-05	0.003172369	-0.000389241	0.002002045	-0.000652219	-0.001652433	-3.85E-05	0.000243408	-0.001497861	-0.000282638	-0.001325969	-0.000958144	0.001523117	0.00072753	0.001266831	-0.001067992	-0.000454112	0.001762916	-0.000431051	2.32E-05	-0.00036301	0.000453693	-0.00010608	0.000132376	0.000103593	-0.001007325	0.000184964	-0.000109247	-5.74E-06	0.000481307
v993	H. japonica	44.64	-0.023635108	-0.004454372	-0.009935248	-0.002356428	-0.001822442	-0.005438522	0.005599419	-0.000147439	0.000537247	-0.002284632	-0.001088827	-0.000970847	-0.001129049	0.001003763	0.0021575	0.001269212	-0.000164948	-0.000610237	0.003350191	-0.000468374	-0.002432714	-0.001991876	-0.001570989	-0.00130204	-0.000371277	0.000752419	0.000160512	-0.001433329	-0.000225494	0.001997065	-3.45E-05	0.000707523	-0.001561829	-0.000293315	0.000660709	-0.000287853	-0.00034111	0.000312608	-0.000199183	0.001095485	0.000713807	0.000142932	-0.000461501	0.000614345	-0.001109354	-0.000148346	0.000280105
v994	H. japonica	44.9	-0.017251283	0.008921905	-0.00293577	-0.002107954	0.004791737	-0.001248702	0.003262237	0.001852343	-0.003689919	0.002405549	0.000615189	0.000743526	0.000494489	0.005594915	0.001093589	-0.002094896	-0.000120666	7.04E-05	0.000425313	-0.001175429	0.000528841	-0.001508069	9.10E-05	0.001299234	0.002366474	0.001037379	-0.000763805	-0.001791321	-0.001517923	0.000611619	-0.000138182	-0.000708233	-0.001310526	-0.000714933	-0.000734391	-8.28E-05	0.000692773	0.000608658	3.79E-05	0.000505127	0.000457706	-0.00084109	7.11E-06	-0.000201826	-6.92E-05	-0.000498569	0.00067836
v995	H. japonica	42.44	-0.000827032	0.005805555	0.003562843	-0.007789563	0.015001207	0.000873469	-0.000878294	-0.000630547	-0.005197853	-0.002559221	-0.000707908	0.00230086	0.002255443	-0.000519741	-0.000576464	-0.000438114	-0.001137621	-0.001314628	0.00149335	-0.001110449	-0.000125224	-0.001703294	0.00061683	0.000370411	-0.000114641	-0.001165112	-0.000759253	0.000256046	-0.000229203	-0.000716337	0.001366382	0.00088068	-0.000220369	-0.002000859	-0.000573103	0.000343637	0.000114913	0.001097013	0.000751066	0.000100031	0.000926921	-5.23E-05	5.69E-05	0.001315776	0.000612649	0.000834429	-0.000127952
v996	H. japonica	44.12	-0.016756767	0.006815816	-0.004710143	-0.001185648	0.003015859	0.002520543	0.003610995	-0.00433148	-0.006103906	0.003218755	-0.001866301	-0.001336923	0.002574547	0.005533296	-0.001016383	-0.000512966	-2.64E-05	0.002960723	0.000475705	-0.00051078	-0.000425618	-0.000427337	0.002539466	0.000549841	0.000475132	0.000403901	-0.000152588	0.000325246	-0.000926992	-0.000655512	0.000373313	-0.001283275	-0.000807687	-0.001554349	-0.000221594	0.001270689	-0.000150517	-0.001114275	-0.001046773	0.000135059	-0.000453699	-0.001016622	0.000272349	0.000468591	0.000145713	0.001428188	-0.000294469
v997	H. japonica	43.56	0.000688255	-0.008872697	0.005067438	-0.003975291	0.002232069	-0.008444287	0.003777497	-0.001485492	0.000457268	0.002504971	0.001502321	0.0036161	0.000659322	-0.001265331	-0.001990749	-0.001181973	0.001001981	0.000954072	-0.000998545	-0.000153954	0.000144513	-0.00055295	-0.000826532	0.000265672	0.000863778	-0.000289892	-0.001570155	0.00029619	-0.001422702	0.000132471	0.000176279	0.001104096	0.000532581	0.000249429	0.000367056	0.000224524	-0.00012377	0.001405148	0.000622347	8.42E-05	-6.43E-05	0.00031711	0.001379994	-0.000517957	-0.000622752	0.000501202	-0.000530973
v998	H. japonica	43.11	0.020284159	-0.00299533	0.006750789	-0.00819439	0.00385451	0.005592747	0.000935877	-0.005049662	0.000351708	0.004773294	-0.00652461	0.001591504	-0.000924032	0.003422017	0.00240937	-0.000294859	0.002880095	0.003884379	-8.48E-05	-0.001106649	0.001025124	2.72E-05	-0.000749131	0.000770281	0.002804476	0.000488704	-0.000928482	0.001718064	-0.000812306	-0.001302329	-0.000995988	-0.000981231	0.000270166	-0.000721389	0.000136636	-1.46E-05	-0.000241355	0.001352873	-0.001049484	0.000181848	0.000321144	0.000893932	0.000298454	0.000305389	0.000562157	0.000151628	-0.000253693
v999	H. japonica	41.5	-0.002714431	0.01623235	-0.00287027	-0.002847062	0.006083137	-0.00658418	0.003073803	-0.004631437	-0.000828104	0.001141138	0.00031943	0.000908678	0.002892602	0.00161453	-0.002539564	-0.001017835	0.000776322	0.000364837	-0.000984495	-0.000638419	0.000868969	-2.32E-05	-0.001582328	-0.000485991	-0.001018816	-0.000473279	-0.000198533	-0.001599843	-0.00020724	-8.48E-05	0.000963477	-0.001157181	-0.000121612	-0.00038299	-0.000476758	0.000416179	-0.000252691	-0.000371886	-0.00107157	0.001636092	-0.000848785	-0.000455058	-0.000359356	0.000298154	-0.000171173	0.000944666	0.000649932
[truncated: 189 more columns]
