# Supplementary material for: New insights from museum specimens: a case of Viviparidae (Caenogastropoda: Mollusca) in Iwakawa’s collection preserved in the National Museum of Nature and Science, Tokyo
Source: Biodivers Data J. 2020 Dec 21;8:e52233. doi: 10.3897/BDJ.8.e52233 (PMC7769901; doi:10.3897/BDJ.8.e52233)
Supplement: XML Treatment for Heterogen japonica [file BDJ.8.e52233-treatment1.xml]

<!DOCTYPE tp:taxon-treatment
  PUBLIC "-//TaxonX//DTD Taxonomic Treatment Publishing DTD v0 20100105//EN" "tax-treatment-NSO.dtd">
<tp:taxon-treatment xmlns:tp="http://www.plazi.org/taxpub"><tp:treatment-meta><mixed-citation publication-type="journal"><person-group><name><surname>Saito</surname><given-names>Takumi</given-names></name><name><surname>Kagawa</surname><given-names>Osamu</given-names></name></person-group><article-title>New insights from museum specimens: a case of <tp:taxon-name><tp:taxon-name-part taxon-name-part-type="family">Viviparidae</tp:taxon-name-part></tp:taxon-name> (<tp:taxon-name><tp:taxon-name-part taxon-name-part-type="subclass">Caenogastropoda</tp:taxon-name-part></tp:taxon-name>: <tp:taxon-name><tp:taxon-name-part taxon-name-part-type="phylum">Mollusca</tp:taxon-name-part></tp:taxon-name>) in Iwakawa’s collection preserved in the National Museum of Nature and Science, Tokyo</article-title><source>Biodivers Data J</source><day>21</day><month>12</month><year>2020</year><volume>8</volume><pub-id pub-id-type="doi">10.3897/BDJ.8.e52233</pub-id></mixed-citation></tp:treatment-meta><tp:nomenclature><tp:taxon-name><object-id xmlns:xlink="http://www.w3.org/1999/xlink" content-type="arpha" xlink:type="simple">43E89D54-0C80-57F6-9581-54279C0754E9</object-id><tp:taxon-name-part taxon-name-part-type="genus">Heterogen</tp:taxon-name-part> <tp:taxon-name-part taxon-name-part-type="species">japonica</tp:taxon-name-part></tp:taxon-name><tp:taxon-authority>(Martens, 1861)</tp:taxon-authority><tp:nomenclature-citation-list><tp:nomenclature-citation><tp:taxon-name><tp:taxon-name-part taxon-name-part-type="genus" reg="Paludina">Paludina</tp:taxon-name-part> <tp:taxon-name-part taxon-name-part-type="species" reg="japonica">japonica</tp:taxon-name-part></tp:taxon-name><comment><xref ref-type="bibr" rid="B5554380">von Martens 1861</xref> : 44. Type locality: Japan. (original description).</comment></tp:nomenclature-citation><tp:nomenclature-citation><tp:taxon-name><tp:taxon-name-part taxon-name-part-type="genus" reg="Vivipara">Vivipara</tp:taxon-name-part> <tp:taxon-name-part taxon-name-part-type="species" reg="sclateri">sclateri</tp:taxon-name-part></tp:taxon-name><comment><xref ref-type="bibr" rid="B5558094">Frauenfeld 1865</xref>: 531, pl. 22, unnumbered figs. Type locality: Japan. (original description); <xref ref-type="bibr" rid="B5916360">Pilsbry 1895</xref>: 158; <xref ref-type="bibr" rid="B5915871">Kobelt 1909</xref>: 102, pl. 16, figs. 3–6, 8 [part; pl. 16, fig. 9 and pl. 17, figs. 3 and 5 seemingly have the intermediate morphology between <italic><tp:taxon-name><tp:taxon-name-part taxon-name-part-type="genus" reg="Heterogen">H.</tp:taxon-name-part> <tp:taxon-name-part taxon-name-part-type="species" reg="japonica">japonica</tp:taxon-name-part></tp:taxon-name></italic> and <italic><tp:taxon-name><tp:taxon-name-part taxon-name-part-type="genus" reg="Heterogen">H.</tp:taxon-name-part> <tp:taxon-name-part taxon-name-part-type="species" reg="longispira">longispira</tp:taxon-name-part></tp:taxon-name></italic>, see discussion]; <xref ref-type="bibr" rid="B5554275">Annandale 1921</xref>: 46 [part].</comment></tp:nomenclature-citation><tp:nomenclature-citation><tp:taxon-name><tp:taxon-name-part taxon-name-part-type="genus" reg="Paludina">Paludina</tp:taxon-name-part> <tp:taxon-name-part taxon-name-part-type="species" reg="ingallsiana">ingallsiana</tp:taxon-name-part></tp:taxon-name><comment> — <xref ref-type="bibr" rid="B5554371">Kobelt 1879</xref>: 124, pl. 10, fig. 14 [part; pl. 10, figs. 15–16 and 18 seemingly have intermediate morphology between <italic><tp:taxon-name><tp:taxon-name-part taxon-name-part-type="genus" reg="Heterogen">H.</tp:taxon-name-part> <tp:taxon-name-part taxon-name-part-type="species" reg="japonica">japonica</tp:taxon-name-part></tp:taxon-name></italic> and <italic><tp:taxon-name><tp:taxon-name-part taxon-name-part-type="genus" reg="Heterogen">H.</tp:taxon-name-part> <tp:taxon-name-part taxon-name-part-type="species" reg="longispira">longispira</tp:taxon-name-part></tp:taxon-name></italic>, see discussion]; <xref ref-type="bibr" rid="B5554128">Iwakawa 1895</xref>: 412, pl. 19, figs. 8–9 [part]; <xref ref-type="bibr" rid="B5554138">Iwakawa 1897a</xref>: 86, pl. 5, fig. 7 [part] (Japanese viviparid catalogue); <xref ref-type="bibr" rid="B5554148">Iwakawa 1897b</xref>: 5.</comment></tp:nomenclature-citation><tp:nomenclature-citation><tp:taxon-name><tp:taxon-name-part taxon-name-part-type="genus" reg="Paludina">Paludina</tp:taxon-name-part> <tp:taxon-name-part taxon-name-part-type="species" reg="oxytropis">oxytropis</tp:taxon-name-part></tp:taxon-name><comment> — <xref ref-type="bibr" rid="B5554371">Kobelt 1879</xref>: 123, pl. 11, fig. 6.</comment></tp:nomenclature-citation><tp:nomenclature-citation><tp:taxon-name><tp:taxon-name-part taxon-name-part-type="genus" reg="Paludina">Paludina</tp:taxon-name-part> <tp:taxon-name-part taxon-name-part-type="species" reg="sclateri">sclateri</tp:taxon-name-part></tp:taxon-name><comment> — <xref ref-type="bibr" rid="B5554371">Kobelt 1879</xref>: 121, pl. 11, fig. 3; <xref ref-type="bibr" rid="B5557961">Tanba et al. 1883</xref>: 368; <xref ref-type="bibr" rid="B5558022">Tanba et al. 1891</xref>: 216; <xref ref-type="bibr" rid="B5554128">Iwakawa 1895</xref>: 357, pl. 19, fig. 2; <xref ref-type="bibr" rid="B5554451">Kitahara 1895</xref>: 89.</comment></tp:nomenclature-citation><tp:nomenclature-citation><tp:taxon-name><tp:taxon-name-part taxon-name-part-type="genus" reg="Paludina">Paludina</tp:taxon-name-part> <tp:taxon-name-part taxon-name-part-type="species" reg="oxytropis">oxytropis</tp:taxon-name-part> <tp:taxon-name-part taxon-name-part-type="infraspecific-rank">var.</tp:taxon-name-part> <tp:taxon-name-part taxon-name-part-type="variety" reg="japonica">japonica</tp:taxon-name-part></tp:taxon-name><comment> — <xref ref-type="bibr" rid="B5554138">Iwakawa 1897a</xref>: 88, pl. 5, figs. 15 and 17 [Iwakawa noted that fig. 15 was an intermediate form between <italic><tp:taxon-name><tp:taxon-name-part taxon-name-part-type="genus" reg="Paludina">P.</tp:taxon-name-part> <tp:taxon-name-part taxon-name-part-type="species" reg="oxytropis">oxytropis</tp:taxon-name-part> <tp:taxon-name-part taxon-name-part-type="subspecies" reg="oxytropis">oxytropis</tp:taxon-name-part></tp:taxon-name></italic> and <italic><tp:taxon-name><tp:taxon-name-part taxon-name-part-type="genus" reg="Paludina">P.</tp:taxon-name-part> <tp:taxon-name-part taxon-name-part-type="species">o.</tp:taxon-name-part> <tp:taxon-name-part taxon-name-part-type="subspecies" reg="japonica">japonica</tp:taxon-name-part></tp:taxon-name></italic>]; <xref ref-type="bibr" rid="B5554148">Iwakawa 1897b</xref>: 9, pl. 2, fig. 13.</comment></tp:nomenclature-citation><tp:nomenclature-citation><tp:taxon-name><tp:taxon-name-part taxon-name-part-type="genus" reg="Paludina">Paludina</tp:taxon-name-part> <tp:taxon-name-part taxon-name-part-type="species" reg="oxytropis">oxytropis</tp:taxon-name-part> <tp:taxon-name-part taxon-name-part-type="infraspecific-rank">var.</tp:taxon-name-part> <tp:taxon-name-part taxon-name-part-type="variety" reg="sclateri">sclateri</tp:taxon-name-part></tp:taxon-name><comment> — <xref ref-type="bibr" rid="B5554138">Iwakawa 1897a</xref>: 89, pl. 5, figs. 13–14 and 16 [Iwakawa noted that figs. 13 and 16 were an intermediate form between <italic><tp:taxon-name><tp:taxon-name-part taxon-name-part-type="genus" reg="Paludina">P.</tp:taxon-name-part> <tp:taxon-name-part taxon-name-part-type="species" reg="oxytropis">oxytropis</tp:taxon-name-part> <tp:taxon-name-part taxon-name-part-type="subspecies" reg="oxytropis">oxytropis</tp:taxon-name-part></tp:taxon-name></italic> and <italic><tp:taxon-name><tp:taxon-name-part taxon-name-part-type="genus" reg="Paludina">P.</tp:taxon-name-part> <tp:taxon-name-part taxon-name-part-type="species">o.</tp:taxon-name-part> <tp:taxon-name-part taxon-name-part-type="subspecies" reg="sclateri">sclateri</tp:taxon-name-part></tp:taxon-name></italic>]; <xref ref-type="bibr" rid="B5554148">Iwakawa 1897b</xref>: 9, pl. 2, figs. 7–9 and 11.</comment></tp:nomenclature-citation><tp:nomenclature-citation><tp:taxon-name><tp:taxon-name-part taxon-name-part-type="genus" reg="Vivipara">Vivipara</tp:taxon-name-part> <tp:taxon-name-part taxon-name-part-type="species" reg="oxytropis">oxytropis</tp:taxon-name-part></tp:taxon-name><comment> — <xref ref-type="bibr" rid="B5916360">Pilsbry 1895</xref>: 158.</comment></tp:nomenclature-citation><tp:nomenclature-citation><tp:taxon-name><tp:taxon-name-part taxon-name-part-type="genus" reg="Viviparus">Viviparus</tp:taxon-name-part> <tp:taxon-name-part taxon-name-part-type="species" reg="japonicus">japonicus</tp:taxon-name-part></tp:taxon-name><comment> — <xref ref-type="bibr" rid="B5554315">Pilsbry 1902</xref>: 117, pl. 9, fig. 1.</comment></tp:nomenclature-citation><tp:nomenclature-citation><tp:taxon-name><tp:taxon-name-part taxon-name-part-type="genus" reg="Viviparus">Viviparus</tp:taxon-name-part> <tp:taxon-name-part taxon-name-part-type="species" reg="japonicus">japonicus</tp:taxon-name-part> <tp:taxon-name-part taxon-name-part-type="infraspecific-rank">var.</tp:taxon-name-part> <tp:taxon-name-part taxon-name-part-type="variety" reg="iwakawa">iwakawa</tp:taxon-name-part></tp:taxon-name><comment><xref ref-type="bibr" rid="B5554315">Pilsbry 1902</xref>: pl. 9, fig. 3. Type locality: Furukawa, Rikuzen [Furukawa City, Miyagi Pref., Japan]. (original description).</comment></tp:nomenclature-citation><tp:nomenclature-citation><tp:taxon-name><tp:taxon-name-part taxon-name-part-type="genus" reg="Viviparus">Viviparus</tp:taxon-name-part> <tp:taxon-name-part taxon-name-part-type="species" reg="sclateri">sclateri</tp:taxon-name-part></tp:taxon-name><comment> — <xref ref-type="bibr" rid="B5554315">Pilsbry 1902</xref>: 118 [part]; <xref ref-type="bibr" rid="B5554247">Iwakawa 1919</xref>: 72 [part].</comment></tp:nomenclature-citation><tp:nomenclature-citation><tp:taxon-name><tp:taxon-name-part taxon-name-part-type="genus" reg="Vivipara">Vivipara</tp:taxon-name-part> <tp:taxon-name-part taxon-name-part-type="species" reg="japonica">japonica</tp:taxon-name-part></tp:taxon-name><comment> — <xref ref-type="bibr" rid="B5915871">Kobelt 1909</xref>: 99, pl. 15, figs. 1–4.</comment></tp:nomenclature-citation><tp:nomenclature-citation><tp:taxon-name><tp:taxon-name-part taxon-name-part-type="genus" reg="Vivipara">Vivipara</tp:taxon-name-part> <tp:taxon-name-part taxon-name-part-type="species" reg="japonica">japonica</tp:taxon-name-part> <tp:taxon-name-part taxon-name-part-type="infraspecific-rank">var.</tp:taxon-name-part> <tp:taxon-name-part taxon-name-part-type="variety" reg="iwakawa">iwakawa</tp:taxon-name-part></tp:taxon-name><comment> — <xref ref-type="bibr" rid="B5915871">Kobelt 1909</xref>: 100, pl. 15, figs. 5–7.</comment></tp:nomenclature-citation><tp:nomenclature-citation><tp:taxon-name><tp:taxon-name-part taxon-name-part-type="genus" reg="Idiopoma">Idiopoma</tp:taxon-name-part> (<tp:taxon-name-part taxon-name-part-type="subgenus" reg="Idiopoma">Idiopoma</tp:taxon-name-part>) <tp:taxon-name-part taxon-name-part-type="species" reg="japonica">japonica</tp:taxon-name-part></tp:taxon-name><comment> — <xref ref-type="bibr" rid="B5554582">Hannibal 1912</xref>: 194.</comment></tp:nomenclature-citation><tp:nomenclature-citation><tp:taxon-name><tp:taxon-name-part taxon-name-part-type="genus" reg="Viviparus">Viviparus</tp:taxon-name-part> <tp:taxon-name-part taxon-name-part-type="species" reg="japonicus">japonicus</tp:taxon-name-part> <tp:taxon-name-part taxon-name-part-type="subspecies" reg="iwakawa">iwakawa</tp:taxon-name-part></tp:taxon-name><comment> — <xref ref-type="bibr" rid="B5554247">Iwakawa 1919</xref>: 71–72.</comment></tp:nomenclature-citation><tp:nomenclature-citation><tp:taxon-name><tp:taxon-name-part taxon-name-part-type="genus" reg="Viviparus">Viviparus</tp:taxon-name-part> <tp:taxon-name-part taxon-name-part-type="species" reg="japonecus">japonecus</tp:taxon-name-part></tp:taxon-name><comment> — <italic><xref ref-type="bibr" rid="B5554592">Kanamaru 1920</xref></italic>: 4, pl. 2, fig. 85. [sic].</comment></tp:nomenclature-citation><tp:nomenclature-citation><tp:taxon-name><tp:taxon-name-part taxon-name-part-type="genus" reg="Lecythoconcha">Lecythoconcha</tp:taxon-name-part> <tp:taxon-name-part taxon-name-part-type="species" reg="japonica">japonica</tp:taxon-name-part></tp:taxon-name><comment> — <xref ref-type="bibr" rid="B5554275">Annandale 1921</xref>: 401.</comment></tp:nomenclature-citation><tp:nomenclature-citation><tp:taxon-name><tp:taxon-name-part taxon-name-part-type="genus" reg="Lecythoconcha">Lecythoconcha</tp:taxon-name-part> <tp:taxon-name-part taxon-name-part-type="species" reg="sclateri">sclateri</tp:taxon-name-part></tp:taxon-name><comment> — <xref ref-type="bibr" rid="B5554275">Annandale 1921</xref>: 401, fig.3; <xref ref-type="bibr" rid="B5565420">Annandale 1922</xref>: 133.</comment></tp:nomenclature-citation><tp:nomenclature-citation><tp:taxon-name><tp:taxon-name-part taxon-name-part-type="genus" reg="Viviparus">Viviparus</tp:taxon-name-part> (<tp:taxon-name-part taxon-name-part-type="subgenus" reg="Idiopoma">Idiopoma</tp:taxon-name-part>) <tp:taxon-name-part taxon-name-part-type="species" reg="japonicus">japonicus</tp:taxon-name-part></tp:taxon-name><comment> — <xref ref-type="bibr" rid="B5915289">Hirase 1927</xref>: 1380, fig. 2653.</comment></tp:nomenclature-citation><tp:nomenclature-citation><tp:taxon-name><tp:taxon-name-part taxon-name-part-type="genus" reg="Viviparus">Viviparus</tp:taxon-name-part> (<tp:taxon-name-part taxon-name-part-type="subgenus" reg="Idiopoma">Idiopoma</tp:taxon-name-part>) <tp:taxon-name-part taxon-name-part-type="species" reg="japonicus">japonicus</tp:taxon-name-part> <tp:taxon-name-part taxon-name-part-type="subspecies" reg="iwakawa">iwakawa</tp:taxon-name-part></tp:taxon-name><comment> — <xref ref-type="bibr" rid="B5915289">Hirase 1927</xref>: 1381, fig. 2654.</comment></tp:nomenclature-citation><tp:nomenclature-citation><tp:taxon-name><tp:taxon-name-part taxon-name-part-type="genus" reg="Vivipara">Vivipara</tp:taxon-name-part> <tp:taxon-name-part taxon-name-part-type="species" reg="japonica">japonica</tp:taxon-name-part> <tp:taxon-name-part taxon-name-part-type="infraspecific-rank">var.</tp:taxon-name-part> <tp:taxon-name-part taxon-name-part-type="variety" reg="iwakawae">iwakawae</tp:taxon-name-part></tp:taxon-name><comment> — <xref ref-type="bibr" rid="B5554601">Prashad 1928</xref>: 173, pl. 19, fig. 12. [sic].</comment></tp:nomenclature-citation><tp:nomenclature-citation><tp:taxon-name><tp:taxon-name-part taxon-name-part-type="genus" reg="Viviparus">Viviparus</tp:taxon-name-part> (<tp:taxon-name-part taxon-name-part-type="subgenus" reg="Cipangopaludina">Cipangopaludina</tp:taxon-name-part>) <tp:taxon-name-part taxon-name-part-type="species" reg="japonicus">japonicus</tp:taxon-name-part></tp:taxon-name><comment> — <xref ref-type="bibr" rid="B5554601">Prashad 1928</xref>: 172.</comment></tp:nomenclature-citation><tp:nomenclature-citation><tp:taxon-name><tp:taxon-name-part taxon-name-part-type="genus" reg="Viviparus">Viviparus</tp:taxon-name-part> (<tp:taxon-name-part taxon-name-part-type="subgenus" reg="Dactylochlamys">Dactylochlamys</tp:taxon-name-part>) <tp:taxon-name-part taxon-name-part-type="species" reg="iwakawae">iwakawae</tp:taxon-name-part></tp:taxon-name><comment> — <italic><xref ref-type="bibr" rid="B5554601">Prashad 1928</xref></italic>: 173, pl. 19, fig. 12. [sic].</comment></tp:nomenclature-citation><tp:nomenclature-citation><tp:taxon-name><tp:taxon-name-part taxon-name-part-type="genus" reg="Viviparus">Viviparus</tp:taxon-name-part> (<tp:taxon-name-part taxon-name-part-type="subgenus" reg="Viviparus">Viviparus</tp:taxon-name-part>) <tp:taxon-name-part taxon-name-part-type="species" reg="sclateri">sclateri</tp:taxon-name-part></tp:taxon-name><comment> — <xref ref-type="bibr" rid="B5554601">Prashad 1928</xref>: 172, pl. 19, fig. 5 [part?].</comment></tp:nomenclature-citation><tp:nomenclature-citation><tp:taxon-name><tp:taxon-name-part taxon-name-part-type="genus" reg="Viviparus">Viviparus</tp:taxon-name-part> (<tp:taxon-name-part taxon-name-part-type="subgenus" reg="Cipangopaludina">Cipangopaludina</tp:taxon-name-part>) <tp:taxon-name-part taxon-name-part-type="species" reg="japonicus">japonicus</tp:taxon-name-part> <tp:taxon-name-part taxon-name-part-type="subspecies" reg="iwakawa">iwakawa</tp:taxon-name-part></tp:taxon-name><comment> — <xref ref-type="bibr" rid="B5554305">Kuroda 1929</xref>: 102.</comment></tp:nomenclature-citation><tp:nomenclature-citation><tp:taxon-name><tp:taxon-name-part taxon-name-part-type="genus" reg="Viviparus">Viviparus</tp:taxon-name-part> (<tp:taxon-name-part taxon-name-part-type="subgenus" reg="Cipangopaludina">Cipangopaludina</tp:taxon-name-part>) <tp:taxon-name-part taxon-name-part-type="species" reg="japonicus">japonicus</tp:taxon-name-part> <tp:taxon-name-part taxon-name-part-type="subspecies" reg="sclateri">sclateri</tp:taxon-name-part></tp:taxon-name><comment> — <xref ref-type="bibr" rid="B5554305">Kuroda 1929</xref>: 102; <xref ref-type="bibr" rid="B5565484">Yagura 1932</xref>: 28.</comment></tp:nomenclature-citation><tp:nomenclature-citation><tp:taxon-name><tp:taxon-name-part taxon-name-part-type="genus" reg="Viviparus">Viviparus</tp:taxon-name-part> <tp:taxon-name-part taxon-name-part-type="species" reg="oxytropis">oxytropis</tp:taxon-name-part></tp:taxon-name><comment> — Taki 1933 in <xref ref-type="bibr" rid="B5556819">Horikoshi and Itabashi 1994</xref>: 20.</comment></tp:nomenclature-citation><tp:nomenclature-citation><tp:taxon-name><tp:taxon-name-part taxon-name-part-type="genus" reg="Viviparus">Viviparus</tp:taxon-name-part> <tp:taxon-name-part taxon-name-part-type="species" reg="iwakawai">iwakawai</tp:taxon-name-part></tp:taxon-name><comment> — <italic><xref ref-type="bibr" rid="B5565474">Taki 1946</xref></italic>: 202, fig. 8 [sic].</comment></tp:nomenclature-citation><tp:nomenclature-citation><tp:taxon-name><tp:taxon-name-part taxon-name-part-type="genus" reg="Cipangopaludina">Cipangopaludina</tp:taxon-name-part> <tp:taxon-name-part taxon-name-part-type="species" reg="japonica">japonica</tp:taxon-name-part></tp:taxon-name><comment> — <xref ref-type="bibr" rid="B5917016">Hirase and Kuroda 1947c</xref>: 1161, fig. 3304; <xref ref-type="bibr" rid="B5554325">Kuroda 1947b</xref>: 3.</comment></tp:nomenclature-citation><tp:nomenclature-citation><tp:taxon-name><tp:taxon-name-part taxon-name-part-type="genus" reg="Cipangopaludina">Cipangopaludina</tp:taxon-name-part> <tp:taxon-name-part taxon-name-part-type="species" reg="japonica">japonica</tp:taxon-name-part> <tp:taxon-name-part taxon-name-part-type="subspecies" reg="iwakawa">iwakawa</tp:taxon-name-part></tp:taxon-name><comment> — <xref ref-type="bibr" rid="B5915315">Hirase and Kuroda 1947a</xref>: 1162, fig. 3305.</comment></tp:nomenclature-citation><tp:nomenclature-citation><tp:taxon-name><tp:taxon-name-part taxon-name-part-type="genus" reg="Cipangopaludina">Cipangopaludina</tp:taxon-name-part></tp:taxon-name><comment> (<italic><tp:taxon-name><tp:taxon-name-part taxon-name-part-type="genus" reg="Ussuriensis">Ussuriensis</tp:taxon-name-part></tp:taxon-name></italic>?) <italic><tp:taxon-name><tp:taxon-name-part taxon-name-part-type="genus"/><tp:taxon-name-part taxon-name-part-type="species" reg="japonica">japonica</tp:taxon-name-part></tp:taxon-name></italic> — <xref ref-type="bibr" rid="B5553232">Habe 1990</xref>: 4.</comment></tp:nomenclature-citation><tp:nomenclature-citation><tp:taxon-name><tp:taxon-name-part taxon-name-part-type="genus" reg="Heterogen">Heterogen</tp:taxon-name-part> <tp:taxon-name-part taxon-name-part-type="species" reg="japonica">japonica</tp:taxon-name-part></tp:taxon-name><comment> — <xref ref-type="bibr" rid="B5541197">Hirano et al. 2019b</xref>: 5033, figs. 1, 4–5 and 8.</comment></tp:nomenclature-citation></tp:nomenclature-citation-list></tp:nomenclature><tp:treatment-sec sec-type="materials"><title>Materials</title><list list-type="alpha-lower" list-content="occurrences"><list-item><p><bold>Type status:</bold> <named-content xmlns:xlink="http://www.w3.org/1999/xlink" content-type="dwc:typeStatus" xlink:type="simple">Other material</named-content>. <bold>Occurrence:</bold> occurrenceDetails: <named-content xmlns:xlink="http://www.w3.org/1999/xlink" content-type="dwc:occurrenceDetails" xlink:type="simple"><ext-link ext-link-type="uri" xlink:href="https://www.gbif.org/occurrence/2864965303" xlink:type="simple">https://www.gbif.org/occurrence/2864965303</ext-link></named-content>; catalogNumber: <named-content xmlns:xlink="http://www.w3.org/1999/xlink" content-type="dwc:catalogNumber" xlink:type="simple">2959J ex.NSMT-Mo 2959</named-content>; occurrenceRemarks: <named-content xmlns:xlink="http://www.w3.org/1999/xlink" content-type="dwc:occurrenceRemarks" xlink:type="simple">NMST-Mo 2959 from Kasumigaura was presumed as one record of 2950, <italic><tp:taxon-name><tp:taxon-name-part taxon-name-part-type="genus" reg="Viviparus">Viviparus</tp:taxon-name-part> <tp:taxon-name-part taxon-name-part-type="species" reg="sclateri">sclateri</tp:taxon-name-part></tp:taxon-name></italic> from Kasumigaura in Iwakawa’s catalogue (1919) (see data resources).</named-content>; recordNumber: <named-content xmlns:xlink="http://www.w3.org/1999/xlink" content-type="dwc:recordNumber" xlink:type="simple">Probably 2950 in Iwakawa 1919</named-content>; individualCount: <named-content xmlns:xlink="http://www.w3.org/1999/xlink" content-type="dwc:individualCount" xlink:type="simple">3</named-content>; lifeStage: <named-content xmlns:xlink="http://www.w3.org/1999/xlink" content-type="dwc:lifeStage" xlink:type="simple">adults</named-content>; preparations: <named-content xmlns:xlink="http://www.w3.org/1999/xlink" content-type="dwc:preparations" xlink:type="simple">shell (dried)</named-content>; previousIdentifications: <named-content xmlns:xlink="http://www.w3.org/1999/xlink" content-type="dwc:previousIdentifications" xlink:type="simple"><italic><tp:taxon-name><tp:taxon-name-part taxon-name-part-type="genus" reg="Viviparus">Viviparus</tp:taxon-name-part> <tp:taxon-name-part taxon-name-part-type="species" reg="sclateri">sclateri</tp:taxon-name-part></tp:taxon-name></italic> (Frauenfeld, 1865) in Tomotaro Iwakakawa. 1919. Catalogue of Japanese <tp:taxon-name><tp:taxon-name-part taxon-name-part-type="phylum">Mollusca</tp:taxon-name-part></tp:taxon-name> in the Natural history department, Tokyo Imperial Museum, the Tokyo Imperial Museum, Tokyo, Japan, p. 72.</named-content>; occurrenceID: <named-content xmlns:xlink="http://www.w3.org/1999/xlink" content-type="dwc:occurrenceID" xlink:type="simple">paper:SK2020:2959J</named-content>; <bold>Taxon:</bold> scientificName: <named-content xmlns:xlink="http://www.w3.org/1999/xlink" content-type="dwc:scientificName" xlink:type="simple"><italic><tp:taxon-name><tp:taxon-name-part taxon-name-part-type="genus" reg="Heterogen">Heterogen</tp:taxon-name-part> <tp:taxon-name-part taxon-name-part-type="species" reg="japonica">japonica</tp:taxon-name-part></tp:taxon-name></italic> (Martens, 1860)</named-content>; kingdom: <named-content xmlns:xlink="http://www.w3.org/1999/xlink" content-type="dwc:kingdom" xlink:type="simple"><tp:taxon-name><tp:taxon-name-part taxon-name-part-type="kingdom">Animalia</tp:taxon-name-part></tp:taxon-name></named-content>; phylum: <named-content xmlns:xlink="http://www.w3.org/1999/xlink" content-type="dwc:phylum" xlink:type="simple"><tp:taxon-name><tp:taxon-name-part taxon-name-part-type="phylum">Mollusca</tp:taxon-name-part></tp:taxon-name></named-content>; family: <named-content xmlns:xlink="http://www.w3.org/1999/xlink" content-type="dwc:family" xlink:type="simple"><tp:taxon-name><tp:taxon-name-part taxon-name-part-type="family">Viviparidae</tp:taxon-name-part></tp:taxon-name></named-content>; vernacularName: <named-content xmlns:xlink="http://www.w3.org/1999/xlink" content-type="dwc:vernacularName" xlink:type="simple">Oh-tanishi (in Japanese name)</named-content>; <bold>Location:</bold> country: <named-content xmlns:xlink="http://www.w3.org/1999/xlink" content-type="dwc:country" xlink:type="simple">Japan</named-content>; stateProvince: <named-content xmlns:xlink="http://www.w3.org/1999/xlink" content-type="dwc:stateProvince" xlink:type="simple">Ibaraki</named-content>; locality: <named-content xmlns:xlink="http://www.w3.org/1999/xlink" content-type="dwc:locality" xlink:type="simple">Lake Kasumigaura</named-content>; verbatimLocality: <named-content xmlns:xlink="http://www.w3.org/1999/xlink" content-type="dwc:verbatimLocality" xlink:type="simple">Kasumigaura (in Japanese) [Lake Kasumigaura]</named-content>; <bold>Identification:</bold> identifiedBy: <named-content xmlns:xlink="http://www.w3.org/1999/xlink" content-type="dwc:identifiedBy" xlink:type="simple">Takumi Saito</named-content>; dateIdentified: <named-content xmlns:xlink="http://www.w3.org/1999/xlink" content-type="dwc:dateIdentified" xlink:type="simple">2020-02-03/04</named-content>; <bold>Event:</bold> year: <named-content xmlns:xlink="http://www.w3.org/1999/xlink" content-type="dwc:year" xlink:type="simple">before 1919</named-content>; <bold>Record Level:</bold> language: <named-content xmlns:xlink="http://www.w3.org/1999/xlink" content-type="dwc:language" xlink:type="simple">Japanese</named-content>; bibliographicCitation: <named-content xmlns:xlink="http://www.w3.org/1999/xlink" content-type="dwc:bibliographicCitation" xlink:type="simple">Tomotaro Iwakakawa. 1919. Catalogue of Japanese <tp:taxon-name><tp:taxon-name-part taxon-name-part-type="phylum">Mollusca</tp:taxon-name-part></tp:taxon-name> in the Natural history department, Tokyo Imperial Museum, the Tokyo Imperial Museum, Tokyo, Japan, p. 72.</named-content>; institutionCode: <named-content xmlns:xlink="http://www.w3.org/1999/xlink" content-type="dwc:institutionCode" xlink:type="simple">NSMT</named-content>; collectionCode: <named-content xmlns:xlink="http://www.w3.org/1999/xlink" content-type="dwc:collectionCode" xlink:type="simple">Mo</named-content>; basisOfRecord: <named-content xmlns:xlink="http://www.w3.org/1999/xlink" content-type="dwc:basisOfRecord" xlink:type="simple">PreservedSpecimen</named-content></p></list-item><list-item><p><bold>Type status:</bold> <named-content xmlns:xlink="http://www.w3.org/1999/xlink" content-type="dwc:typeStatus" xlink:type="simple">Other material</named-content>. <bold>Occurrence:</bold> occurrenceDetails: <named-content xmlns:xlink="http://www.w3.org/1999/xlink" content-type="dwc:occurrenceDetails" xlink:type="simple"><ext-link ext-link-type="uri" xlink:href="https://www.gbif.org/occurrence/2864965315" xlink:type="simple">https://www.gbif.org/occurrence/2864965315</ext-link></named-content>; catalogNumber: <named-content xmlns:xlink="http://www.w3.org/1999/xlink" content-type="dwc:catalogNumber" xlink:type="simple">2960J ex.NSMT-Mo 2960</named-content>; recordNumber: <named-content xmlns:xlink="http://www.w3.org/1999/xlink" content-type="dwc:recordNumber" xlink:type="simple">2960 in Iwakawa 1919</named-content>; individualCount: <named-content xmlns:xlink="http://www.w3.org/1999/xlink" content-type="dwc:individualCount" xlink:type="simple">1</named-content>; lifeStage: <named-content xmlns:xlink="http://www.w3.org/1999/xlink" content-type="dwc:lifeStage" xlink:type="simple">adult</named-content>; preparations: <named-content xmlns:xlink="http://www.w3.org/1999/xlink" content-type="dwc:preparations" xlink:type="simple">shell (dried)</named-content>; previousIdentifications: <named-content xmlns:xlink="http://www.w3.org/1999/xlink" content-type="dwc:previousIdentifications" xlink:type="simple"><italic><tp:taxon-name><tp:taxon-name-part taxon-name-part-type="genus" reg="Viviparus">Viviparus</tp:taxon-name-part> <tp:taxon-name-part taxon-name-part-type="species" reg="sclateri">sclateri</tp:taxon-name-part></tp:taxon-name></italic> (Frauenfeld, 1865) in Tomotaro Iwakakawa. 1919. Catalogue of Japanese <tp:taxon-name><tp:taxon-name-part taxon-name-part-type="phylum">Mollusca</tp:taxon-name-part></tp:taxon-name> in the Natural history department, Tokyo Imperial Museum, the Tokyo Imperial Museum, Tokyo, Japan, p. 72.</named-content>; occurrenceID: <named-content xmlns:xlink="http://www.w3.org/1999/xlink" content-type="dwc:occurrenceID" xlink:type="simple">paper:SK2020:2960J</named-content>; <bold>Taxon:</bold> scientificName: <named-content xmlns:xlink="http://www.w3.org/1999/xlink" content-type="dwc:scientificName" xlink:type="simple"><italic><tp:taxon-name><tp:taxon-name-part taxon-name-part-type="genus" reg="Heterogen">Heterogen</tp:taxon-name-part> <tp:taxon-name-part taxon-name-part-type="species" reg="japonica">japonica</tp:taxon-name-part></tp:taxon-name></italic> (Martens, 1860)</named-content>; kingdom: <named-content xmlns:xlink="http://www.w3.org/1999/xlink" content-type="dwc:kingdom" xlink:type="simple"><tp:taxon-name><tp:taxon-name-part taxon-name-part-type="kingdom">Animalia</tp:taxon-name-part></tp:taxon-name></named-content>; phylum: <named-content xmlns:xlink="http://www.w3.org/1999/xlink" content-type="dwc:phylum" xlink:type="simple"><tp:taxon-name><tp:taxon-name-part taxon-name-part-type="phylum">Mollusca</tp:taxon-name-part></tp:taxon-name></named-content>; family: <named-content xmlns:xlink="http://www.w3.org/1999/xlink" content-type="dwc:family" xlink:type="simple"><tp:taxon-name><tp:taxon-name-part taxon-name-part-type="family">Viviparidae</tp:taxon-name-part></tp:taxon-name></named-content>; vernacularName: <named-content xmlns:xlink="http://www.w3.org/1999/xlink" content-type="dwc:vernacularName" xlink:type="simple">Oh-tanishi (in Japanese name)</named-content>; <bold>Location:</bold> country: <named-content xmlns:xlink="http://www.w3.org/1999/xlink" content-type="dwc:country" xlink:type="simple">Japan</named-content>; stateProvince: <named-content xmlns:xlink="http://www.w3.org/1999/xlink" content-type="dwc:stateProvince" xlink:type="simple">Nagano</named-content>; locality: <named-content xmlns:xlink="http://www.w3.org/1999/xlink" content-type="dwc:locality" xlink:type="simple">Lake Suwa</named-content>; verbatimLocality: <named-content xmlns:xlink="http://www.w3.org/1999/xlink" content-type="dwc:verbatimLocality" xlink:type="simple">Suwako (in Japanese) [Lake Suwa]</named-content>; <bold>Identification:</bold> identifiedBy: <named-content xmlns:xlink="http://www.w3.org/1999/xlink" content-type="dwc:identifiedBy" xlink:type="simple">Takumi Saito</named-content>; dateIdentified: <named-content xmlns:xlink="http://www.w3.org/1999/xlink" content-type="dwc:dateIdentified" xlink:type="simple">2020-02-03/04</named-content>; <bold>Event:</bold> year: <named-content xmlns:xlink="http://www.w3.org/1999/xlink" content-type="dwc:year" xlink:type="simple">before 1919</named-content>; <bold>Record Level:</bold> language: <named-content xmlns:xlink="http://www.w3.org/1999/xlink" content-type="dwc:language" xlink:type="simple">Japanese</named-content>; bibliographicCitation: <named-content xmlns:xlink="http://www.w3.org/1999/xlink" content-type="dwc:bibliographicCitation" xlink:type="simple">Tomotaro Iwakakawa. 1919. Catalogue of Japanese <tp:taxon-name><tp:taxon-name-part taxon-name-part-type="phylum">Mollusca</tp:taxon-name-part></tp:taxon-name> in the Natural history department, Tokyo Imperial Museum, the Tokyo Imperial Museum, Tokyo, Japan, p. 72.</named-content>; institutionCode: <named-content xmlns:xlink="http://www.w3.org/1999/xlink" content-type="dwc:institutionCode" xlink:type="simple">NSMT</named-content>; collectionCode: <named-content xmlns:xlink="http://www.w3.org/1999/xlink" content-type="dwc:collectionCode" xlink:type="simple">Mo</named-content>; basisOfRecord: <named-content xmlns:xlink="http://www.w3.org/1999/xlink" content-type="dwc:basisOfRecord" xlink:type="simple">PreservedSpecimen</named-content></p></list-item><list-item><p><bold>Type status:</bold> <named-content xmlns:xlink="http://www.w3.org/1999/xlink" content-type="dwc:typeStatus" xlink:type="simple">Other material</named-content>. <bold>Occurrence:</bold> occurrenceDetails: <named-content xmlns:xlink="http://www.w3.org/1999/xlink" content-type="dwc:occurrenceDetails" xlink:type="simple"><ext-link ext-link-type="uri" xlink:href="https://www.gbif.org/occurrence/2864965316" xlink:type="simple">https://www.gbif.org/occurrence/2864965316</ext-link></named-content>; catalogNumber: <named-content xmlns:xlink="http://www.w3.org/1999/xlink" content-type="dwc:catalogNumber" xlink:type="simple">2961J ex.NSMT-Mo 2961</named-content>; recordNumber: <named-content xmlns:xlink="http://www.w3.org/1999/xlink" content-type="dwc:recordNumber" xlink:type="simple">2961 in Iwakawa 1919</named-content>; individualCount: <named-content xmlns:xlink="http://www.w3.org/1999/xlink" content-type="dwc:individualCount" xlink:type="simple">27</named-content>; preparations: <named-content xmlns:xlink="http://www.w3.org/1999/xlink" content-type="dwc:preparations" xlink:type="simple">shell (dried)</named-content>; previousIdentifications: <named-content xmlns:xlink="http://www.w3.org/1999/xlink" content-type="dwc:previousIdentifications" xlink:type="simple"><italic><tp:taxon-name><tp:taxon-name-part taxon-name-part-type="genus" reg="Viviparus">Viviparus</tp:taxon-name-part> <tp:taxon-name-part taxon-name-part-type="species" reg="sclateri">sclateri</tp:taxon-name-part></tp:taxon-name></italic> (Frauenfeld, 1865) in Tomotaro Iwakakawa. 1919. Catalogue of Japanese <tp:taxon-name><tp:taxon-name-part taxon-name-part-type="phylum">Mollusca</tp:taxon-name-part></tp:taxon-name> in the Natural history department, Tokyo Imperial Museum, the Tokyo Imperial Museum, Tokyo, Japan, p. 72.</named-content>; occurrenceID: <named-content xmlns:xlink="http://www.w3.org/1999/xlink" content-type="dwc:occurrenceID" xlink:type="simple">paper:SK2020:2961J</named-content>; <bold>Taxon:</bold> scientificName: <named-content xmlns:xlink="http://www.w3.org/1999/xlink" content-type="dwc:scientificName" xlink:type="simple"><italic><tp:taxon-name><tp:taxon-name-part taxon-name-part-type="genus" reg="Heterogen">Heterogen</tp:taxon-name-part> <tp:taxon-name-part taxon-name-part-type="species" reg="japonica">japonica</tp:taxon-name-part></tp:taxon-name></italic> (Martens, 1860)</named-content>; kingdom: <named-content xmlns:xlink="http://www.w3.org/1999/xlink" content-type="dwc:kingdom" xlink:type="simple"><tp:taxon-name><tp:taxon-name-part taxon-name-part-type="kingdom">Animalia</tp:taxon-name-part></tp:taxon-name></named-content>; phylum: <named-content xmlns:xlink="http://www.w3.org/1999/xlink" content-type="dwc:phylum" xlink:type="simple"><tp:taxon-name><tp:taxon-name-part taxon-name-part-type="phylum">Mollusca</tp:taxon-name-part></tp:taxon-name></named-content>; family: <named-content xmlns:xlink="http://www.w3.org/1999/xlink" content-type="dwc:family" xlink:type="simple"><tp:taxon-name><tp:taxon-name-part taxon-name-part-type="family">Viviparidae</tp:taxon-name-part></tp:taxon-name></named-content>; vernacularName: <named-content xmlns:xlink="http://www.w3.org/1999/xlink" content-type="dwc:vernacularName" xlink:type="simple">Oh-tanishi (in Japanese name)</named-content>; <bold>Location:</bold> country: <named-content xmlns:xlink="http://www.w3.org/1999/xlink" content-type="dwc:country" xlink:type="simple">Japan</named-content>; stateProvince: <named-content xmlns:xlink="http://www.w3.org/1999/xlink" content-type="dwc:stateProvince" xlink:type="simple">Nagano</named-content>; locality: <named-content xmlns:xlink="http://www.w3.org/1999/xlink" content-type="dwc:locality" xlink:type="simple">Lake Suwa</named-content>; verbatimLocality: <named-content xmlns:xlink="http://www.w3.org/1999/xlink" content-type="dwc:verbatimLocality" xlink:type="simple">Suwako (in Japanese) [Lake Suwa]</named-content>; <bold>Identification:</bold> identifiedBy: <named-content xmlns:xlink="http://www.w3.org/1999/xlink" content-type="dwc:identifiedBy" xlink:type="simple">Takumi Saito</named-content>; dateIdentified: <named-content xmlns:xlink="http://www.w3.org/1999/xlink" content-type="dwc:dateIdentified" xlink:type="simple">2020-02-03/04</named-content>; <bold>Event:</bold> year: <named-content xmlns:xlink="http://www.w3.org/1999/xlink" content-type="dwc:year" xlink:type="simple">before 1919</named-content>; <bold>Record Level:</bold> language: <named-content xmlns:xlink="http://www.w3.org/1999/xlink" content-type="dwc:language" xlink:type="simple">Japanese</named-content>; bibliographicCitation: <named-content xmlns:xlink="http://www.w3.org/1999/xlink" content-type="dwc:bibliographicCitation" xlink:type="simple">Tomotaro Iwakakawa. 1919. Catalogue of Japanese <tp:taxon-name><tp:taxon-name-part taxon-name-part-type="phylum">Mollusca</tp:taxon-name-part></tp:taxon-name> in the Natural history department, Tokyo Imperial Museum, the Tokyo Imperial Museum, Tokyo, Japan, p. 72.</named-content>; institutionCode: <named-content xmlns:xlink="http://www.w3.org/1999/xlink" content-type="dwc:institutionCode" xlink:type="simple">NSMT</named-content>; collectionCode: <named-content xmlns:xlink="http://www.w3.org/1999/xlink" content-type="dwc:collectionCode" xlink:type="simple">Mo</named-content>; basisOfRecord: <named-content xmlns:xlink="http://www.w3.org/1999/xlink" content-type="dwc:basisOfRecord" xlink:type="simple">PreservedSpecimen</named-content></p></list-item><list-item><p><bold>Type status:</bold> <named-content xmlns:xlink="http://www.w3.org/1999/xlink" content-type="dwc:typeStatus" xlink:type="simple">Other material</named-content>. <bold>Occurrence:</bold> occurrenceDetails: <named-content xmlns:xlink="http://www.w3.org/1999/xlink" content-type="dwc:occurrenceDetails" xlink:type="simple"><ext-link ext-link-type="uri" xlink:href="https://www.gbif.org/occurrence/2864965304" xlink:type="simple">https://www.gbif.org/occurrence/2864965304</ext-link></named-content>; catalogNumber: <named-content xmlns:xlink="http://www.w3.org/1999/xlink" content-type="dwc:catalogNumber" xlink:type="simple">2962J ex.NSMT-Mo 2962</named-content>; recordNumber: <named-content xmlns:xlink="http://www.w3.org/1999/xlink" content-type="dwc:recordNumber" xlink:type="simple">2962 in Iwakawa 1919</named-content>; individualCount: <named-content xmlns:xlink="http://www.w3.org/1999/xlink" content-type="dwc:individualCount" xlink:type="simple">6</named-content>; lifeStage: <named-content xmlns:xlink="http://www.w3.org/1999/xlink" content-type="dwc:lifeStage" xlink:type="simple">adult</named-content>; preparations: <named-content xmlns:xlink="http://www.w3.org/1999/xlink" content-type="dwc:preparations" xlink:type="simple">shell (dried)</named-content>; previousIdentifications: <named-content xmlns:xlink="http://www.w3.org/1999/xlink" content-type="dwc:previousIdentifications" xlink:type="simple"><italic><tp:taxon-name><tp:taxon-name-part taxon-name-part-type="genus" reg="Viviparus">Viviparus</tp:taxon-name-part> <tp:taxon-name-part taxon-name-part-type="species" reg="sclateri">sclateri</tp:taxon-name-part></tp:taxon-name></italic> (Frauenfeld, 1865) in Tomotaro Iwakakawa. 1919. Catalogue of Japanese <tp:taxon-name><tp:taxon-name-part taxon-name-part-type="phylum">Mollusca</tp:taxon-name-part></tp:taxon-name> in the Natural history department, Tokyo Imperial Museum, the Tokyo Imperial Museum, Tokyo, Japan, p. 72.</named-content>; occurrenceID: <named-content xmlns:xlink="http://www.w3.org/1999/xlink" content-type="dwc:occurrenceID" xlink:type="simple">paper:SK2020:2962J</named-content>; <bold>Taxon:</bold> scientificName: <named-content xmlns:xlink="http://www.w3.org/1999/xlink" content-type="dwc:scientificName" xlink:type="simple"><italic><tp:taxon-name><tp:taxon-name-part taxon-name-part-type="genus" reg="Heterogen">Heterogen</tp:taxon-name-part> <tp:taxon-name-part taxon-name-part-type="species" reg="japonica">japonica</tp:taxon-name-part></tp:taxon-name></italic> (Martens, 1860)</named-content>; kingdom: <named-content xmlns:xlink="http://www.w3.org/1999/xlink" content-type="dwc:kingdom" xlink:type="simple"><tp:taxon-name><tp:taxon-name-part taxon-name-part-type="kingdom">Animalia</tp:taxon-name-part></tp:taxon-name></named-content>; phylum: <named-content xmlns:xlink="http://www.w3.org/1999/xlink" content-type="dwc:phylum" xlink:type="simple"><tp:taxon-name><tp:taxon-name-part taxon-name-part-type="phylum">Mollusca</tp:taxon-name-part></tp:taxon-name></named-content>; family: <named-content xmlns:xlink="http://www.w3.org/1999/xlink" content-type="dwc:family" xlink:type="simple"><tp:taxon-name><tp:taxon-name-part taxon-name-part-type="family">Viviparidae</tp:taxon-name-part></tp:taxon-name></named-content>; vernacularName: <named-content xmlns:xlink="http://www.w3.org/1999/xlink" content-type="dwc:vernacularName" xlink:type="simple">Oh-tanishi (in Japanese name)</named-content>; <bold>Location:</bold> country: <named-content xmlns:xlink="http://www.w3.org/1999/xlink" content-type="dwc:country" xlink:type="simple">Japan</named-content>; stateProvince: <named-content xmlns:xlink="http://www.w3.org/1999/xlink" content-type="dwc:stateProvince" xlink:type="simple">Nagano</named-content>; locality: <named-content xmlns:xlink="http://www.w3.org/1999/xlink" content-type="dwc:locality" xlink:type="simple">Lake Suwa</named-content>; verbatimLocality: <named-content xmlns:xlink="http://www.w3.org/1999/xlink" content-type="dwc:verbatimLocality" xlink:type="simple">Tenryu-gawa-no-suigen (in Japanese) [The water source of Tenryu River = Lake Suwa]</named-content>; <bold>Identification:</bold> identifiedBy: <named-content xmlns:xlink="http://www.w3.org/1999/xlink" content-type="dwc:identifiedBy" xlink:type="simple">Takumi Saito</named-content>; dateIdentified: <named-content xmlns:xlink="http://www.w3.org/1999/xlink" content-type="dwc:dateIdentified" xlink:type="simple">2020-02-03/04</named-content>; <bold>Event:</bold> year: <named-content xmlns:xlink="http://www.w3.org/1999/xlink" content-type="dwc:year" xlink:type="simple">before 1919</named-content>; <bold>Record Level:</bold> language: <named-content xmlns:xlink="http://www.w3.org/1999/xlink" content-type="dwc:language" xlink:type="simple">Japanese</named-content>; bibliographicCitation: <named-content xmlns:xlink="http://www.w3.org/1999/xlink" content-type="dwc:bibliographicCitation" xlink:type="simple">Tomotaro Iwakakawa. 1919. Catalogue of Japanese <tp:taxon-name><tp:taxon-name-part taxon-name-part-type="phylum">Mollusca</tp:taxon-name-part></tp:taxon-name> in the Natural history department, Tokyo Imperial Museum, the Tokyo Imperial Museum, Tokyo, Japan, p. 72.</named-content>; institutionCode: <named-content xmlns:xlink="http://www.w3.org/1999/xlink" content-type="dwc:institutionCode" xlink:type="simple">NSMT</named-content>; collectionCode: <named-content xmlns:xlink="http://www.w3.org/1999/xlink" content-type="dwc:collectionCode" xlink:type="simple">Mo</named-content>; basisOfRecord: <named-content xmlns:xlink="http://www.w3.org/1999/xlink" content-type="dwc:basisOfRecord" xlink:type="simple">PreservedSpecimen</named-content></p></list-item><list-item><p><bold>Type status:</bold> <named-content xmlns:xlink="http://www.w3.org/1999/xlink" content-type="dwc:typeStatus" xlink:type="simple">Other material</named-content>. <bold>Occurrence:</bold> occurrenceDetails: <named-content xmlns:xlink="http://www.w3.org/1999/xlink" content-type="dwc:occurrenceDetails" xlink:type="simple"><ext-link ext-link-type="uri" xlink:href="https://www.gbif.org/occurrence/2864965307" xlink:type="simple">https://www.gbif.org/occurrence/2864965307</ext-link></named-content>; catalogNumber: <named-content xmlns:xlink="http://www.w3.org/1999/xlink" content-type="dwc:catalogNumber" xlink:type="simple">2963J ex.NSMT-Mo 2963</named-content>; recordNumber: <named-content xmlns:xlink="http://www.w3.org/1999/xlink" content-type="dwc:recordNumber" xlink:type="simple">2963 in Iwakawa 1919</named-content>; individualCount: <named-content xmlns:xlink="http://www.w3.org/1999/xlink" content-type="dwc:individualCount" xlink:type="simple">1</named-content>; lifeStage: <named-content xmlns:xlink="http://www.w3.org/1999/xlink" content-type="dwc:lifeStage" xlink:type="simple">adult</named-content>; preparations: <named-content xmlns:xlink="http://www.w3.org/1999/xlink" content-type="dwc:preparations" xlink:type="simple">shell (dried)</named-content>; previousIdentifications: <named-content xmlns:xlink="http://www.w3.org/1999/xlink" content-type="dwc:previousIdentifications" xlink:type="simple"><italic><tp:taxon-name><tp:taxon-name-part taxon-name-part-type="genus" reg="Viviparus">Viviparus</tp:taxon-name-part> <tp:taxon-name-part taxon-name-part-type="species" reg="sclateri">sclateri</tp:taxon-name-part></tp:taxon-name></italic> (Frauenfeld, 1865) in Tomotaro Iwakakawa. 1919. Catalogue of Japanese <tp:taxon-name><tp:taxon-name-part taxon-name-part-type="phylum">Mollusca</tp:taxon-name-part></tp:taxon-name> in the Natural history department, Tokyo Imperial Museum, the Tokyo Imperial Museum, Tokyo, Japan, p. 72.</named-content>; occurrenceID: <named-content xmlns:xlink="http://www.w3.org/1999/xlink" content-type="dwc:occurrenceID" xlink:type="simple">paper:SK2020:2963J</named-content>; <bold>Taxon:</bold> scientificName: <named-content xmlns:xlink="http://www.w3.org/1999/xlink" content-type="dwc:scientificName" xlink:type="simple"><italic><tp:taxon-name><tp:taxon-name-part taxon-name-part-type="genus" reg="Heterogen">Heterogen</tp:taxon-name-part> <tp:taxon-name-part taxon-name-part-type="species" reg="japonica">japonica</tp:taxon-name-part></tp:taxon-name></italic> (Martens, 1860)</named-content>; kingdom: <named-content xmlns:xlink="http://www.w3.org/1999/xlink" content-type="dwc:kingdom" xlink:type="simple"><tp:taxon-name><tp:taxon-name-part taxon-name-part-type="kingdom">Animalia</tp:taxon-name-part></tp:taxon-name></named-content>; phylum: <named-content xmlns:xlink="http://www.w3.org/1999/xlink" content-type="dwc:phylum" xlink:type="simple"><tp:taxon-name><tp:taxon-name-part taxon-name-part-type="phylum">Mollusca</tp:taxon-name-part></tp:taxon-name></named-content>; family: <named-content xmlns:xlink="http://www.w3.org/1999/xlink" content-type="dwc:family" xlink:type="simple"><tp:taxon-name><tp:taxon-name-part taxon-name-part-type="family">Viviparidae</tp:taxon-name-part></tp:taxon-name></named-content>; vernacularName: <named-content xmlns:xlink="http://www.w3.org/1999/xlink" content-type="dwc:vernacularName" xlink:type="simple">Oh-tanishi (in Japanese name)</named-content>; <bold>Location:</bold> country: <named-content xmlns:xlink="http://www.w3.org/1999/xlink" content-type="dwc:country" xlink:type="simple">Japan</named-content>; stateProvince: <named-content xmlns:xlink="http://www.w3.org/1999/xlink" content-type="dwc:stateProvince" xlink:type="simple">Aichi</named-content>; locality: <named-content xmlns:xlink="http://www.w3.org/1999/xlink" content-type="dwc:locality" xlink:type="simple">western part of Aichi Prefectue</named-content>; verbatimLocality: <named-content xmlns:xlink="http://www.w3.org/1999/xlink" content-type="dwc:verbatimLocality" xlink:type="simple">Owari (in Japanese) [Old name of western part of Aichi Prefectue]</named-content>; <bold>Identification:</bold> identifiedBy: <named-content xmlns:xlink="http://www.w3.org/1999/xlink" content-type="dwc:identifiedBy" xlink:type="simple">Takumi Saito</named-content>; dateIdentified: <named-content xmlns:xlink="http://www.w3.org/1999/xlink" content-type="dwc:dateIdentified" xlink:type="simple">2020-02-03/04</named-content>; <bold>Event:</bold> year: <named-content xmlns:xlink="http://www.w3.org/1999/xlink" content-type="dwc:year" xlink:type="simple">before 1919</named-content>; <bold>Record Level:</bold> language: <named-content xmlns:xlink="http://www.w3.org/1999/xlink" content-type="dwc:language" xlink:type="simple">Japanese</named-content>; bibliographicCitation: <named-content xmlns:xlink="http://www.w3.org/1999/xlink" content-type="dwc:bibliographicCitation" xlink:type="simple">Tomotaro Iwakakawa. 1919. Catalogue of Japanese <tp:taxon-name><tp:taxon-name-part taxon-name-part-type="phylum">Mollusca</tp:taxon-name-part></tp:taxon-name> in the Natural history department, Tokyo Imperial Museum, the Tokyo Imperial Museum, Tokyo, Japan, p. 72.</named-content>; institutionCode: <named-content xmlns:xlink="http://www.w3.org/1999/xlink" content-type="dwc:institutionCode" xlink:type="simple">NSMT</named-content>; collectionCode: <named-content xmlns:xlink="http://www.w3.org/1999/xlink" content-type="dwc:collectionCode" xlink:type="simple">Mo</named-content>; basisOfRecord: <named-content xmlns:xlink="http://www.w3.org/1999/xlink" content-type="dwc:basisOfRecord" xlink:type="simple">PreservedSpecimen</named-content></p></list-item><list-item><p><bold>Type status:</bold> <named-content xmlns:xlink="http://www.w3.org/1999/xlink" content-type="dwc:typeStatus" xlink:type="simple">Other material</named-content>. <bold>Occurrence:</bold> occurrenceDetails: <named-content xmlns:xlink="http://www.w3.org/1999/xlink" content-type="dwc:occurrenceDetails" xlink:type="simple"><ext-link ext-link-type="uri" xlink:href="https://www.gbif.org/occurrence/2864965302" xlink:type="simple">https://www.gbif.org/occurrence/2864965302</ext-link></named-content>; catalogNumber: <named-content xmlns:xlink="http://www.w3.org/1999/xlink" content-type="dwc:catalogNumber" xlink:type="simple">2964J ex.NSMT-Mo 2964</named-content>; recordNumber: <named-content xmlns:xlink="http://www.w3.org/1999/xlink" content-type="dwc:recordNumber" xlink:type="simple">2964 in Iwakawa 1919</named-content>; individualCount: <named-content xmlns:xlink="http://www.w3.org/1999/xlink" content-type="dwc:individualCount" xlink:type="simple">1</named-content>; lifeStage: <named-content xmlns:xlink="http://www.w3.org/1999/xlink" content-type="dwc:lifeStage" xlink:type="simple">adult</named-content>; preparations: <named-content xmlns:xlink="http://www.w3.org/1999/xlink" content-type="dwc:preparations" xlink:type="simple">shell (dried)</named-content>; previousIdentifications: <named-content xmlns:xlink="http://www.w3.org/1999/xlink" content-type="dwc:previousIdentifications" xlink:type="simple"><italic><tp:taxon-name><tp:taxon-name-part taxon-name-part-type="genus" reg="Viviparus">Viviparus</tp:taxon-name-part> <tp:taxon-name-part taxon-name-part-type="species" reg="sclateri">sclateri</tp:taxon-name-part></tp:taxon-name></italic> (Frauenfeld, 1865) in Tomotaro Iwakakawa. 1919. Catalogue of Japanese <tp:taxon-name><tp:taxon-name-part taxon-name-part-type="phylum">Mollusca</tp:taxon-name-part></tp:taxon-name> in the Natural history department, Tokyo Imperial Museum, the Tokyo Imperial Museum, Tokyo, Japan, p. 72.</named-content>; occurrenceID: <named-content xmlns:xlink="http://www.w3.org/1999/xlink" content-type="dwc:occurrenceID" xlink:type="simple">paper:SK2020:2964J</named-content>; <bold>Taxon:</bold> scientificName: <named-content xmlns:xlink="http://www.w3.org/1999/xlink" content-type="dwc:scientificName" xlink:type="simple"><italic><tp:taxon-name><tp:taxon-name-part taxon-name-part-type="genus" reg="Heterogen">Heterogen</tp:taxon-name-part> <tp:taxon-name-part taxon-name-part-type="species" reg="japonica">japonica</tp:taxon-name-part></tp:taxon-name></italic> (Martens, 1860)</named-content>; kingdom: <named-content xmlns:xlink="http://www.w3.org/1999/xlink" content-type="dwc:kingdom" xlink:type="simple"><tp:taxon-name><tp:taxon-name-part taxon-name-part-type="kingdom">Animalia</tp:taxon-name-part></tp:taxon-name></named-content>; phylum: <named-content xmlns:xlink="http://www.w3.org/1999/xlink" content-type="dwc:phylum" xlink:type="simple"><tp:taxon-name><tp:taxon-name-part taxon-name-part-type="phylum">Mollusca</tp:taxon-name-part></tp:taxon-name></named-content>; family: <named-content xmlns:xlink="http://www.w3.org/1999/xlink" content-type="dwc:family" xlink:type="simple"><tp:taxon-name><tp:taxon-name-part taxon-name-part-type="family">Viviparidae</tp:taxon-name-part></tp:taxon-name></named-content>; vernacularName: <named-content xmlns:xlink="http://www.w3.org/1999/xlink" content-type="dwc:vernacularName" xlink:type="simple">Oh-tanishi (in Japanese name)</named-content>; <bold>Location:</bold> country: <named-content xmlns:xlink="http://www.w3.org/1999/xlink" content-type="dwc:country" xlink:type="simple">Japan</named-content>; stateProvince: <named-content xmlns:xlink="http://www.w3.org/1999/xlink" content-type="dwc:stateProvince" xlink:type="simple">Shiga</named-content>; locality: <named-content xmlns:xlink="http://www.w3.org/1999/xlink" content-type="dwc:locality" xlink:type="simple">Lakw Biwa</named-content>; verbatimLocality: <named-content xmlns:xlink="http://www.w3.org/1999/xlink" content-type="dwc:verbatimLocality" xlink:type="simple">Biwa-ko (in Japanese) [Lake Biwa]</named-content>; <bold>Identification:</bold> identifiedBy: <named-content xmlns:xlink="http://www.w3.org/1999/xlink" content-type="dwc:identifiedBy" xlink:type="simple">Takumi Saito</named-content>; dateIdentified: <named-content xmlns:xlink="http://www.w3.org/1999/xlink" content-type="dwc:dateIdentified" xlink:type="simple">2020-02-03/04</named-content>; <bold>Event:</bold> year: <named-content xmlns:xlink="http://www.w3.org/1999/xlink" content-type="dwc:year" xlink:type="simple">before 1919</named-content>; <bold>Record Level:</bold> language: <named-content xmlns:xlink="http://www.w3.org/1999/xlink" content-type="dwc:language" xlink:type="simple">Japanese</named-content>; bibliographicCitation: <named-content xmlns:xlink="http://www.w3.org/1999/xlink" content-type="dwc:bibliographicCitation" xlink:type="simple">Tomotaro Iwakakawa. 1919. Catalogue of Japanese <tp:taxon-name><tp:taxon-name-part taxon-name-part-type="phylum">Mollusca</tp:taxon-name-part></tp:taxon-name> in the Natural history department, Tokyo Imperial Museum, the Tokyo Imperial Museum, Tokyo, Japan, p. 72.</named-content>; institutionCode: <named-content xmlns:xlink="http://www.w3.org/1999/xlink" content-type="dwc:institutionCode" xlink:type="simple">NSMT</named-content>; collectionCode: <named-content xmlns:xlink="http://www.w3.org/1999/xlink" content-type="dwc:collectionCode" xlink:type="simple">Mo</named-content>; basisOfRecord: <named-content xmlns:xlink="http://www.w3.org/1999/xlink" content-type="dwc:basisOfRecord" xlink:type="simple">PreservedSpecimen</named-content></p></list-item><list-item><p><bold>Type status:</bold> <named-content xmlns:xlink="http://www.w3.org/1999/xlink" content-type="dwc:typeStatus" xlink:type="simple">Other material</named-content>. <bold>Occurrence:</bold> occurrenceDetails: <named-content xmlns:xlink="http://www.w3.org/1999/xlink" content-type="dwc:occurrenceDetails" xlink:type="simple"><ext-link ext-link-type="uri" xlink:href="https://www.gbif.org/occurrence/2864965311" xlink:type="simple">https://www.gbif.org/occurrence/2864965311</ext-link></named-content>; catalogNumber: <named-content xmlns:xlink="http://www.w3.org/1999/xlink" content-type="dwc:catalogNumber" xlink:type="simple">2966J ex.NSMT-Mo 2966</named-content>; recordNumber: <named-content xmlns:xlink="http://www.w3.org/1999/xlink" content-type="dwc:recordNumber" xlink:type="simple">2966 in Iwakawa 1919</named-content>; individualCount: <named-content xmlns:xlink="http://www.w3.org/1999/xlink" content-type="dwc:individualCount" xlink:type="simple">1</named-content>; lifeStage: <named-content xmlns:xlink="http://www.w3.org/1999/xlink" content-type="dwc:lifeStage" xlink:type="simple">adult</named-content>; preparations: <named-content xmlns:xlink="http://www.w3.org/1999/xlink" content-type="dwc:preparations" xlink:type="simple">shell (dried)</named-content>; previousIdentifications: <named-content xmlns:xlink="http://www.w3.org/1999/xlink" content-type="dwc:previousIdentifications" xlink:type="simple"><italic><tp:taxon-name><tp:taxon-name-part taxon-name-part-type="genus" reg="Viviparus">Viviparus</tp:taxon-name-part> <tp:taxon-name-part taxon-name-part-type="species" reg="sclateri">sclateri</tp:taxon-name-part></tp:taxon-name></italic> (Frauenfeld, 1865) in Tomotaro Iwakakawa. 1919. Catalogue of Japanese <tp:taxon-name><tp:taxon-name-part taxon-name-part-type="phylum">Mollusca</tp:taxon-name-part></tp:taxon-name> in the Natural history department, Tokyo Imperial Museum, the Tokyo Imperial Museum, Tokyo, Japan, p. 72.</named-content>; occurrenceID: <named-content xmlns:xlink="http://www.w3.org/1999/xlink" content-type="dwc:occurrenceID" xlink:type="simple">paper:SK2020:2966J</named-content>; <bold>Taxon:</bold> scientificName: <named-content xmlns:xlink="http://www.w3.org/1999/xlink" content-type="dwc:scientificName" xlink:type="simple"><italic><tp:taxon-name><tp:taxon-name-part taxon-name-part-type="genus" reg="Heterogen">Heterogen</tp:taxon-name-part> <tp:taxon-name-part taxon-name-part-type="species" reg="japonica">japonica</tp:taxon-name-part></tp:taxon-name></italic> (Martens, 1860)</named-content>; kingdom: <named-content xmlns:xlink="http://www.w3.org/1999/xlink" content-type="dwc:kingdom" xlink:type="simple"><tp:taxon-name><tp:taxon-name-part taxon-name-part-type="kingdom">Animalia</tp:taxon-name-part></tp:taxon-name></named-content>; phylum: <named-content xmlns:xlink="http://www.w3.org/1999/xlink" content-type="dwc:phylum" xlink:type="simple"><tp:taxon-name><tp:taxon-name-part taxon-name-part-type="phylum">Mollusca</tp:taxon-name-part></tp:taxon-name></named-content>; family: <named-content xmlns:xlink="http://www.w3.org/1999/xlink" content-type="dwc:family" xlink:type="simple"><tp:taxon-name><tp:taxon-name-part taxon-name-part-type="family">Viviparidae</tp:taxon-name-part></tp:taxon-name></named-content>; vernacularName: <named-content xmlns:xlink="http://www.w3.org/1999/xlink" content-type="dwc:vernacularName" xlink:type="simple">Oh-tanishi (in Japanese name)</named-content>; <bold>Location:</bold> country: <named-content xmlns:xlink="http://www.w3.org/1999/xlink" content-type="dwc:country" xlink:type="simple">Japan</named-content>; stateProvince: <named-content xmlns:xlink="http://www.w3.org/1999/xlink" content-type="dwc:stateProvince" xlink:type="simple">Shiga</named-content>; locality: <named-content xmlns:xlink="http://www.w3.org/1999/xlink" content-type="dwc:locality" xlink:type="simple">Hikone, Hikone City</named-content>; verbatimLocality: <named-content xmlns:xlink="http://www.w3.org/1999/xlink" content-type="dwc:verbatimLocality" xlink:type="simple">Hikone (in Japanese) [Hikone, Hikone City]</named-content>; <bold>Identification:</bold> identifiedBy: <named-content xmlns:xlink="http://www.w3.org/1999/xlink" content-type="dwc:identifiedBy" xlink:type="simple">Takumi Saito</named-content>; dateIdentified: <named-content xmlns:xlink="http://www.w3.org/1999/xlink" content-type="dwc:dateIdentified" xlink:type="simple">2020-02-03/04</named-content>; <bold>Event:</bold> year: <named-content xmlns:xlink="http://www.w3.org/1999/xlink" content-type="dwc:year" xlink:type="simple">before 1919</named-content>; <bold>Record Level:</bold> language: <named-content xmlns:xlink="http://www.w3.org/1999/xlink" content-type="dwc:language" xlink:type="simple">Japanese</named-content>; bibliographicCitation: <named-content xmlns:xlink="http://www.w3.org/1999/xlink" content-type="dwc:bibliographicCitation" xlink:type="simple">Tomotaro Iwakakawa. 1919. Catalogue of Japanese <tp:taxon-name><tp:taxon-name-part taxon-name-part-type="phylum">Mollusca</tp:taxon-name-part></tp:taxon-name> in the Natural history department, Tokyo Imperial Museum, the Tokyo Imperial Museum, Tokyo, Japan, p. 72.</named-content>; institutionCode: <named-content xmlns:xlink="http://www.w3.org/1999/xlink" content-type="dwc:institutionCode" xlink:type="simple">NSMT</named-content>; collectionCode: <named-content xmlns:xlink="http://www.w3.org/1999/xlink" content-type="dwc:collectionCode" xlink:type="simple">Mo</named-content>; basisOfRecord: <named-content xmlns:xlink="http://www.w3.org/1999/xlink" content-type="dwc:basisOfRecord" xlink:type="simple">PreservedSpecimen</named-content></p></list-item><list-item><p><bold>Type status:</bold> <named-content xmlns:xlink="http://www.w3.org/1999/xlink" content-type="dwc:typeStatus" xlink:type="simple">Other material</named-content>. <bold>Occurrence:</bold> occurrenceDetails: <named-content xmlns:xlink="http://www.w3.org/1999/xlink" content-type="dwc:occurrenceDetails" xlink:type="simple"><ext-link ext-link-type="uri" xlink:href="https://www.gbif.org/occurrence/2864965312" xlink:type="simple">https://www.gbif.org/occurrence/2864965312</ext-link></named-content>; catalogNumber: <named-content xmlns:xlink="http://www.w3.org/1999/xlink" content-type="dwc:catalogNumber" xlink:type="simple">2967J ex.NSMT-Mo 2967</named-content>; recordNumber: <named-content xmlns:xlink="http://www.w3.org/1999/xlink" content-type="dwc:recordNumber" xlink:type="simple">2967 in Iwakawa 1919</named-content>; individualCount: <named-content xmlns:xlink="http://www.w3.org/1999/xlink" content-type="dwc:individualCount" xlink:type="simple">7</named-content>; lifeStage: <named-content xmlns:xlink="http://www.w3.org/1999/xlink" content-type="dwc:lifeStage" xlink:type="simple">adults</named-content>; preparations: <named-content xmlns:xlink="http://www.w3.org/1999/xlink" content-type="dwc:preparations" xlink:type="simple">shell (dried)</named-content>; previousIdentifications: <named-content xmlns:xlink="http://www.w3.org/1999/xlink" content-type="dwc:previousIdentifications" xlink:type="simple"><italic><tp:taxon-name><tp:taxon-name-part taxon-name-part-type="genus" reg="Viviparus">Viviparus</tp:taxon-name-part> <tp:taxon-name-part taxon-name-part-type="species" reg="sclateri">sclateri</tp:taxon-name-part></tp:taxon-name></italic> (Frauenfeld, 1865) in Tomotaro Iwakakawa. 1919. Catalogue of Japanese <tp:taxon-name><tp:taxon-name-part taxon-name-part-type="phylum">Mollusca</tp:taxon-name-part></tp:taxon-name> in the Natural history department, Tokyo Imperial Museum, the Tokyo Imperial Museum, Tokyo, Japan, p. 72.</named-content>; occurrenceID: <named-content xmlns:xlink="http://www.w3.org/1999/xlink" content-type="dwc:occurrenceID" xlink:type="simple">paper:SK2020:2967J</named-content>; <bold>Taxon:</bold> scientificName: <named-content xmlns:xlink="http://www.w3.org/1999/xlink" content-type="dwc:scientificName" xlink:type="simple"><italic><tp:taxon-name><tp:taxon-name-part taxon-name-part-type="genus" reg="Heterogen">Heterogen</tp:taxon-name-part> <tp:taxon-name-part taxon-name-part-type="species" reg="japonica">japonica</tp:taxon-name-part></tp:taxon-name></italic> (Martens, 1860)</named-content>; kingdom: <named-content xmlns:xlink="http://www.w3.org/1999/xlink" content-type="dwc:kingdom" xlink:type="simple"><tp:taxon-name><tp:taxon-name-part taxon-name-part-type="kingdom">Animalia</tp:taxon-name-part></tp:taxon-name></named-content>; phylum: <named-content xmlns:xlink="http://www.w3.org/1999/xlink" content-type="dwc:phylum" xlink:type="simple"><tp:taxon-name><tp:taxon-name-part taxon-name-part-type="phylum">Mollusca</tp:taxon-name-part></tp:taxon-name></named-content>; family: <named-content xmlns:xlink="http://www.w3.org/1999/xlink" content-type="dwc:family" xlink:type="simple"><tp:taxon-name><tp:taxon-name-part taxon-name-part-type="family">Viviparidae</tp:taxon-name-part></tp:taxon-name></named-content>; vernacularName: <named-content xmlns:xlink="http://www.w3.org/1999/xlink" content-type="dwc:vernacularName" xlink:type="simple">Oh-tanishi (in Japanese name)</named-content>; <bold>Location:</bold> country: <named-content xmlns:xlink="http://www.w3.org/1999/xlink" content-type="dwc:country" xlink:type="simple">Japan</named-content>; stateProvince: <named-content xmlns:xlink="http://www.w3.org/1999/xlink" content-type="dwc:stateProvince" xlink:type="simple">Shiga</named-content>; locality: <named-content xmlns:xlink="http://www.w3.org/1999/xlink" content-type="dwc:locality" xlink:type="simple">Maibara City, Irie</named-content>; verbatimLocality: <named-content xmlns:xlink="http://www.w3.org/1999/xlink" content-type="dwc:verbatimLocality" xlink:type="simple">Irie-mura (in Japanese) [Irie Village, old name of Irie, Maibara City]</named-content>; <bold>Identification:</bold> identifiedBy: <named-content xmlns:xlink="http://www.w3.org/1999/xlink" content-type="dwc:identifiedBy" xlink:type="simple">Takumi Saito</named-content>; dateIdentified: <named-content xmlns:xlink="http://www.w3.org/1999/xlink" content-type="dwc:dateIdentified" xlink:type="simple">2020-02-03/04</named-content>; <bold>Event:</bold> year: <named-content xmlns:xlink="http://www.w3.org/1999/xlink" content-type="dwc:year" xlink:type="simple">before 1919</named-content>; <bold>Record Level:</bold> language: <named-content xmlns:xlink="http://www.w3.org/1999/xlink" content-type="dwc:language" xlink:type="simple">Japanese</named-content>; bibliographicCitation: <named-content xmlns:xlink="http://www.w3.org/1999/xlink" content-type="dwc:bibliographicCitation" xlink:type="simple">Tomotaro Iwakakawa. 1919. Catalogue of Japanese <tp:taxon-name><tp:taxon-name-part taxon-name-part-type="phylum">Mollusca</tp:taxon-name-part></tp:taxon-name> in the Natural history department, Tokyo Imperial Museum, the Tokyo Imperial Museum, Tokyo, Japan, p. 72.</named-content>; institutionCode: <named-content xmlns:xlink="http://www.w3.org/1999/xlink" content-type="dwc:institutionCode" xlink:type="simple">NSMT</named-content>; collectionCode: <named-content xmlns:xlink="http://www.w3.org/1999/xlink" content-type="dwc:collectionCode" xlink:type="simple">Mo</named-content>; basisOfRecord: <named-content xmlns:xlink="http://www.w3.org/1999/xlink" content-type="dwc:basisOfRecord" xlink:type="simple">PreservedSpecimen</named-content></p></list-item><list-item><p><bold>Type status:</bold> <named-content xmlns:xlink="http://www.w3.org/1999/xlink" content-type="dwc:typeStatus" xlink:type="simple">Other material</named-content>. <bold>Occurrence:</bold> occurrenceDetails: <named-content xmlns:xlink="http://www.w3.org/1999/xlink" content-type="dwc:occurrenceDetails" xlink:type="simple"><ext-link ext-link-type="uri" xlink:href="https://www.gbif.org/occurrence/2864965309" xlink:type="simple">https://www.gbif.org/occurrence/2864965309</ext-link></named-content>; catalogNumber: <named-content xmlns:xlink="http://www.w3.org/1999/xlink" content-type="dwc:catalogNumber" xlink:type="simple">2968J ex.NSMT-Mo 2968</named-content>; recordNumber: <named-content xmlns:xlink="http://www.w3.org/1999/xlink" content-type="dwc:recordNumber" xlink:type="simple">2968 in Iwakawa 1919</named-content>; individualCount: <named-content xmlns:xlink="http://www.w3.org/1999/xlink" content-type="dwc:individualCount" xlink:type="simple">15</named-content>; lifeStage: <named-content xmlns:xlink="http://www.w3.org/1999/xlink" content-type="dwc:lifeStage" xlink:type="simple">13 adults 2 young</named-content>; preparations: <named-content xmlns:xlink="http://www.w3.org/1999/xlink" content-type="dwc:preparations" xlink:type="simple">shell (dried)</named-content>; previousIdentifications: <named-content xmlns:xlink="http://www.w3.org/1999/xlink" content-type="dwc:previousIdentifications" xlink:type="simple"><italic><tp:taxon-name><tp:taxon-name-part taxon-name-part-type="genus" reg="Viviparus">Viviparus</tp:taxon-name-part> <tp:taxon-name-part taxon-name-part-type="species" reg="sclateri">sclateri</tp:taxon-name-part></tp:taxon-name></italic> (Frauenfeld, 1865) in Tomotaro Iwakakawa. 1919. Catalogue of Japanese <tp:taxon-name><tp:taxon-name-part taxon-name-part-type="phylum">Mollusca</tp:taxon-name-part></tp:taxon-name> in the Natural history department, Tokyo Imperial Museum, the Tokyo Imperial Museum, Tokyo, Japan, p. 72.</named-content>; occurrenceID: <named-content xmlns:xlink="http://www.w3.org/1999/xlink" content-type="dwc:occurrenceID" xlink:type="simple">paper:SK2020:2968J</named-content>; <bold>Taxon:</bold> scientificName: <named-content xmlns:xlink="http://www.w3.org/1999/xlink" content-type="dwc:scientificName" xlink:type="simple"><italic><tp:taxon-name><tp:taxon-name-part taxon-name-part-type="genus" reg="Heterogen">Heterogen</tp:taxon-name-part> <tp:taxon-name-part taxon-name-part-type="species" reg="japonica">japonica</tp:taxon-name-part></tp:taxon-name></italic> (Martens, 1860)</named-content>; kingdom: <named-content xmlns:xlink="http://www.w3.org/1999/xlink" content-type="dwc:kingdom" xlink:type="simple"><tp:taxon-name><tp:taxon-name-part taxon-name-part-type="kingdom">Animalia</tp:taxon-name-part></tp:taxon-name></named-content>; phylum: <named-content xmlns:xlink="http://www.w3.org/1999/xlink" content-type="dwc:phylum" xlink:type="simple"><tp:taxon-name><tp:taxon-name-part taxon-name-part-type="phylum">Mollusca</tp:taxon-name-part></tp:taxon-name></named-content>; family: <named-content xmlns:xlink="http://www.w3.org/1999/xlink" content-type="dwc:family" xlink:type="simple"><tp:taxon-name><tp:taxon-name-part taxon-name-part-type="family">Viviparidae</tp:taxon-name-part></tp:taxon-name></named-content>; vernacularName: <named-content xmlns:xlink="http://www.w3.org/1999/xlink" content-type="dwc:vernacularName" xlink:type="simple">Oh-tanishi (in Japanese name)</named-content>; <bold>Location:</bold> country: <named-content xmlns:xlink="http://www.w3.org/1999/xlink" content-type="dwc:country" xlink:type="simple">Japan</named-content>; stateProvince: <named-content xmlns:xlink="http://www.w3.org/1999/xlink" content-type="dwc:stateProvince" xlink:type="simple">Shiga</named-content>; locality: <named-content xmlns:xlink="http://www.w3.org/1999/xlink" content-type="dwc:locality" xlink:type="simple">Tsukuma Ragoon</named-content>; verbatimLocality: <named-content xmlns:xlink="http://www.w3.org/1999/xlink" content-type="dwc:verbatimLocality" xlink:type="simple">Tsukuma-uchiko (in Japanese) [Tsukuma Ragoon]</named-content>; <bold>Identification:</bold> identifiedBy: <named-content xmlns:xlink="http://www.w3.org/1999/xlink" content-type="dwc:identifiedBy" xlink:type="simple">Takumi Saito</named-content>; dateIdentified: <named-content xmlns:xlink="http://www.w3.org/1999/xlink" content-type="dwc:dateIdentified" xlink:type="simple">2020-02-03/04</named-content>; <bold>Event:</bold> year: <named-content xmlns:xlink="http://www.w3.org/1999/xlink" content-type="dwc:year" xlink:type="simple">before 1919</named-content>; <bold>Record Level:</bold> language: <named-content xmlns:xlink="http://www.w3.org/1999/xlink" content-type="dwc:language" xlink:type="simple">Japanese</named-content>; bibliographicCitation: <named-content xmlns:xlink="http://www.w3.org/1999/xlink" content-type="dwc:bibliographicCitation" xlink:type="simple">Tomotaro Iwakakawa. 1919. Catalogue of Japanese <tp:taxon-name><tp:taxon-name-part taxon-name-part-type="phylum">Mollusca</tp:taxon-name-part></tp:taxon-name> in the Natural history department, Tokyo Imperial Museum, the Tokyo Imperial Museum, Tokyo, Japan, p. 72.</named-content>; institutionCode: <named-content xmlns:xlink="http://www.w3.org/1999/xlink" content-type="dwc:institutionCode" xlink:type="simple">NSMT</named-content>; collectionCode: <named-content xmlns:xlink="http://www.w3.org/1999/xlink" content-type="dwc:collectionCode" xlink:type="simple">Mo</named-content>; basisOfRecord: <named-content xmlns:xlink="http://www.w3.org/1999/xlink" content-type="dwc:basisOfRecord" xlink:type="simple">PreservedSpecimen</named-content></p></list-item><list-item><p><bold>Type status:</bold> <named-content xmlns:xlink="http://www.w3.org/1999/xlink" content-type="dwc:typeStatus" xlink:type="simple">Other material</named-content>. <bold>Occurrence:</bold> occurrenceDetails: <named-content xmlns:xlink="http://www.w3.org/1999/xlink" content-type="dwc:occurrenceDetails" xlink:type="simple"><ext-link ext-link-type="uri" xlink:href="https://www.gbif.org/occurrence/2864965310" xlink:type="simple">https://www.gbif.org/occurrence/2864965310</ext-link></named-content>; catalogNumber: <named-content xmlns:xlink="http://www.w3.org/1999/xlink" content-type="dwc:catalogNumber" xlink:type="simple">2969J ex.NSMT-Mo 2969</named-content>; recordNumber: <named-content xmlns:xlink="http://www.w3.org/1999/xlink" content-type="dwc:recordNumber" xlink:type="simple">2969 in Iwakawa 1919</named-content>; individualCount: <named-content xmlns:xlink="http://www.w3.org/1999/xlink" content-type="dwc:individualCount" xlink:type="simple">4</named-content>; lifeStage: <named-content xmlns:xlink="http://www.w3.org/1999/xlink" content-type="dwc:lifeStage" xlink:type="simple">3 adults 1 young</named-content>; preparations: <named-content xmlns:xlink="http://www.w3.org/1999/xlink" content-type="dwc:preparations" xlink:type="simple">shell (dried)</named-content>; previousIdentifications: <named-content xmlns:xlink="http://www.w3.org/1999/xlink" content-type="dwc:previousIdentifications" xlink:type="simple"><italic><tp:taxon-name><tp:taxon-name-part taxon-name-part-type="genus" reg="Viviparus">Viviparus</tp:taxon-name-part> <tp:taxon-name-part taxon-name-part-type="species" reg="sclateri">sclateri</tp:taxon-name-part></tp:taxon-name></italic> (Frauenfeld, 1865) in Tomotaro Iwakakawa. 1919. Catalogue of Japanese <tp:taxon-name><tp:taxon-name-part taxon-name-part-type="phylum">Mollusca</tp:taxon-name-part></tp:taxon-name> in the Natural history department, Tokyo Imperial Museum, the Tokyo Imperial Museum, Tokyo, Japan, p. 72.</named-content>; occurrenceID: <named-content xmlns:xlink="http://www.w3.org/1999/xlink" content-type="dwc:occurrenceID" xlink:type="simple">paper:SK2020:2969J</named-content>; <bold>Taxon:</bold> scientificName: <named-content xmlns:xlink="http://www.w3.org/1999/xlink" content-type="dwc:scientificName" xlink:type="simple"><italic><tp:taxon-name><tp:taxon-name-part taxon-name-part-type="genus" reg="Heterogen">Heterogen</tp:taxon-name-part> <tp:taxon-name-part taxon-name-part-type="species" reg="japonica">japonica</tp:taxon-name-part></tp:taxon-name></italic> (Martens, 1860)</named-content>; kingdom: <named-content xmlns:xlink="http://www.w3.org/1999/xlink" content-type="dwc:kingdom" xlink:type="simple"><tp:taxon-name><tp:taxon-name-part taxon-name-part-type="kingdom">Animalia</tp:taxon-name-part></tp:taxon-name></named-content>; phylum: <named-content xmlns:xlink="http://www.w3.org/1999/xlink" content-type="dwc:phylum" xlink:type="simple"><tp:taxon-name><tp:taxon-name-part taxon-name-part-type="phylum">Mollusca</tp:taxon-name-part></tp:taxon-name></named-content>; family: <named-content xmlns:xlink="http://www.w3.org/1999/xlink" content-type="dwc:family" xlink:type="simple"><tp:taxon-name><tp:taxon-name-part taxon-name-part-type="family">Viviparidae</tp:taxon-name-part></tp:taxon-name></named-content>; vernacularName: <named-content xmlns:xlink="http://www.w3.org/1999/xlink" content-type="dwc:vernacularName" xlink:type="simple">Oh-tanishi (in Japanese name)</named-content>; <bold>Location:</bold> country: <named-content xmlns:xlink="http://www.w3.org/1999/xlink" content-type="dwc:country" xlink:type="simple">Japan</named-content>; stateProvince: <named-content xmlns:xlink="http://www.w3.org/1999/xlink" content-type="dwc:stateProvince" xlink:type="simple">Shiga</named-content>; locality: <named-content xmlns:xlink="http://www.w3.org/1999/xlink" content-type="dwc:locality" xlink:type="simple">Ohtsu City, Zeze</named-content>; verbatimLocality: <named-content xmlns:xlink="http://www.w3.org/1999/xlink" content-type="dwc:verbatimLocality" xlink:type="simple">Zeze (in Japanese) [Zeze, Ohtsu City]</named-content>; <bold>Identification:</bold> identifiedBy: <named-content xmlns:xlink="http://www.w3.org/1999/xlink" content-type="dwc:identifiedBy" xlink:type="simple">Takumi Saito</named-content>; dateIdentified: <named-content xmlns:xlink="http://www.w3.org/1999/xlink" content-type="dwc:dateIdentified" xlink:type="simple">2020-02-03/04</named-content>; identificationRemarks: <named-content xmlns:xlink="http://www.w3.org/1999/xlink" content-type="dwc:identificationRemarks" xlink:type="simple">Some specimens seemingly have the intermediate morphology between <italic><tp:taxon-name><tp:taxon-name-part taxon-name-part-type="genus" reg="Heterogen">H.</tp:taxon-name-part> <tp:taxon-name-part taxon-name-part-type="species" reg="japonica">japonica</tp:taxon-name-part></tp:taxon-name></italic> and <italic><tp:taxon-name><tp:taxon-name-part taxon-name-part-type="genus" reg="Heterogen">H.</tp:taxon-name-part> <tp:taxon-name-part taxon-name-part-type="species" reg="longispira">longispira</tp:taxon-name-part></tp:taxon-name></italic> (see taxon discussion section).</named-content>; <bold>Event:</bold> year: <named-content xmlns:xlink="http://www.w3.org/1999/xlink" content-type="dwc:year" xlink:type="simple">before 1919</named-content>; <bold>Record Level:</bold> language: <named-content xmlns:xlink="http://www.w3.org/1999/xlink" content-type="dwc:language" xlink:type="simple">japanese</named-content>; bibliographicCitation: <named-content xmlns:xlink="http://www.w3.org/1999/xlink" content-type="dwc:bibliographicCitation" xlink:type="simple">Tomotaro Iwakakawa. 1919. Catalogue of Japanese <tp:taxon-name><tp:taxon-name-part taxon-name-part-type="phylum">Mollusca</tp:taxon-name-part></tp:taxon-name> in the Natural history department, Tokyo Imperial Museum, the Tokyo Imperial Museum, Tokyo, Japan, p. 72.</named-content>; institutionCode: <named-content xmlns:xlink="http://www.w3.org/1999/xlink" content-type="dwc:institutionCode" xlink:type="simple">NSMT</named-content>; collectionCode: <named-content xmlns:xlink="http://www.w3.org/1999/xlink" content-type="dwc:collectionCode" xlink:type="simple">Mo</named-content>; basisOfRecord: <named-content xmlns:xlink="http://www.w3.org/1999/xlink" content-type="dwc:basisOfRecord" xlink:type="simple">PreservedSpecimen</named-content></p></list-item><list-item><p><bold>Type status:</bold> <named-content xmlns:xlink="http://www.w3.org/1999/xlink" content-type="dwc:typeStatus" xlink:type="simple">Other material</named-content>. <bold>Occurrence:</bold> occurrenceDetails: <named-content xmlns:xlink="http://www.w3.org/1999/xlink" content-type="dwc:occurrenceDetails" xlink:type="simple"><ext-link ext-link-type="uri" xlink:href="https://www.gbif.org/occurrence/2864965317" xlink:type="simple">https://www.gbif.org/occurrence/2864965317</ext-link></named-content>; catalogNumber: <named-content xmlns:xlink="http://www.w3.org/1999/xlink" content-type="dwc:catalogNumber" xlink:type="simple">2970J ex.NSMT-Mo 2970</named-content>; recordNumber: <named-content xmlns:xlink="http://www.w3.org/1999/xlink" content-type="dwc:recordNumber" xlink:type="simple">2970 in Iwakawa 1919</named-content>; individualCount: <named-content xmlns:xlink="http://www.w3.org/1999/xlink" content-type="dwc:individualCount" xlink:type="simple">2</named-content>; lifeStage: <named-content xmlns:xlink="http://www.w3.org/1999/xlink" content-type="dwc:lifeStage" xlink:type="simple">2 juveniles</named-content>; preparations: <named-content xmlns:xlink="http://www.w3.org/1999/xlink" content-type="dwc:preparations" xlink:type="simple">shell (dried)</named-content>; previousIdentifications: <named-content xmlns:xlink="http://www.w3.org/1999/xlink" content-type="dwc:previousIdentifications" xlink:type="simple"><italic><tp:taxon-name><tp:taxon-name-part taxon-name-part-type="genus" reg="Viviparus">Viviparus</tp:taxon-name-part> <tp:taxon-name-part taxon-name-part-type="species" reg="sclateri">sclateri</tp:taxon-name-part></tp:taxon-name></italic> (Frauenfeld, 1865) in Tomotaro Iwakakawa. 1919. Catalogue of Japanese <tp:taxon-name><tp:taxon-name-part taxon-name-part-type="phylum">Mollusca</tp:taxon-name-part></tp:taxon-name> in the Natural history department, Tokyo Imperial Museum, the Tokyo Imperial Museum, Tokyo, Japan, p. 72.</named-content>; occurrenceID: <named-content xmlns:xlink="http://www.w3.org/1999/xlink" content-type="dwc:occurrenceID" xlink:type="simple">paper:SK2020:2970J</named-content>; <bold>Taxon:</bold> scientificName: <named-content xmlns:xlink="http://www.w3.org/1999/xlink" content-type="dwc:scientificName" xlink:type="simple"><italic><tp:taxon-name><tp:taxon-name-part taxon-name-part-type="genus" reg="Heterogen">Heterogen</tp:taxon-name-part> <tp:taxon-name-part taxon-name-part-type="species" reg="japonica">japonica</tp:taxon-name-part></tp:taxon-name></italic> (Martens, 1860)</named-content>; kingdom: <named-content xmlns:xlink="http://www.w3.org/1999/xlink" content-type="dwc:kingdom" xlink:type="simple"><tp:taxon-name><tp:taxon-name-part taxon-name-part-type="kingdom">Animalia</tp:taxon-name-part></tp:taxon-name></named-content>; phylum: <named-content xmlns:xlink="http://www.w3.org/1999/xlink" content-type="dwc:phylum" xlink:type="simple"><tp:taxon-name><tp:taxon-name-part taxon-name-part-type="phylum">Mollusca</tp:taxon-name-part></tp:taxon-name></named-content>; family: <named-content xmlns:xlink="http://www.w3.org/1999/xlink" content-type="dwc:family" xlink:type="simple"><tp:taxon-name><tp:taxon-name-part taxon-name-part-type="family">Viviparidae</tp:taxon-name-part></tp:taxon-name></named-content>; vernacularName: <named-content xmlns:xlink="http://www.w3.org/1999/xlink" content-type="dwc:vernacularName" xlink:type="simple">Oh-tanishi (in Japanese name)</named-content>; <bold>Location:</bold> country: <named-content xmlns:xlink="http://www.w3.org/1999/xlink" content-type="dwc:country" xlink:type="simple">Japan</named-content>; stateProvince: <named-content xmlns:xlink="http://www.w3.org/1999/xlink" content-type="dwc:stateProvince" xlink:type="simple">Shiga</named-content>; locality: <named-content xmlns:xlink="http://www.w3.org/1999/xlink" content-type="dwc:locality" xlink:type="simple">theSeta River</named-content>; verbatimLocality: <named-content xmlns:xlink="http://www.w3.org/1999/xlink" content-type="dwc:verbatimLocality" xlink:type="simple">Seta-gawa (in Japanese) [the Seta River]</named-content>; <bold>Identification:</bold> identifiedBy: <named-content xmlns:xlink="http://www.w3.org/1999/xlink" content-type="dwc:identifiedBy" xlink:type="simple">Takumi Saito</named-content>; dateIdentified: <named-content xmlns:xlink="http://www.w3.org/1999/xlink" content-type="dwc:dateIdentified" xlink:type="simple">2020-02-03/04</named-content>; identificationRemarks: <named-content xmlns:xlink="http://www.w3.org/1999/xlink" content-type="dwc:identificationRemarks" xlink:type="simple">Some specimens seemingly have the intermediate morphology between <italic><tp:taxon-name><tp:taxon-name-part taxon-name-part-type="genus" reg="Heterogen">H.</tp:taxon-name-part> <tp:taxon-name-part taxon-name-part-type="species" reg="japonica">japonica</tp:taxon-name-part></tp:taxon-name></italic> and <italic><tp:taxon-name><tp:taxon-name-part taxon-name-part-type="genus" reg="Heterogen">H.</tp:taxon-name-part> <tp:taxon-name-part taxon-name-part-type="species" reg="longispira">longispira</tp:taxon-name-part></tp:taxon-name></italic> (see taxon discussion section).</named-content>; <bold>Event:</bold> year: <named-content xmlns:xlink="http://www.w3.org/1999/xlink" content-type="dwc:year" xlink:type="simple">before 1919</named-content>; <bold>Record Level:</bold> language: <named-content xmlns:xlink="http://www.w3.org/1999/xlink" content-type="dwc:language" xlink:type="simple">Japanese</named-content>; bibliographicCitation: <named-content xmlns:xlink="http://www.w3.org/1999/xlink" content-type="dwc:bibliographicCitation" xlink:type="simple">Tomotaro Iwakakawa. 1919. Catalogue of Japanese <tp:taxon-name><tp:taxon-name-part taxon-name-part-type="phylum">Mollusca</tp:taxon-name-part></tp:taxon-name> in the Natural history department, Tokyo Imperial Museum, the Tokyo Imperial Museum, Tokyo, Japan, p. 72.</named-content>; institutionCode: <named-content xmlns:xlink="http://www.w3.org/1999/xlink" content-type="dwc:institutionCode" xlink:type="simple">NSMT</named-content>; collectionCode: <named-content xmlns:xlink="http://www.w3.org/1999/xlink" content-type="dwc:collectionCode" xlink:type="simple">Mo</named-content>; basisOfRecord: <named-content xmlns:xlink="http://www.w3.org/1999/xlink" content-type="dwc:basisOfRecord" xlink:type="simple">PreservedSpecimen</named-content></p></list-item></list></tp:treatment-sec><tp:treatment-sec sec-type="Diagnosis"><title>Diagnosis</title><p>Adult shell large and thick; shell shape subconical to pyramidal. Adult shell colour dark brown or brown or dark olive, often covered with many environmental attachments, such as alga; shell surface glossy, sometimes having weak hollows, growth lines and spiral striae. Suture moderately deep. Young shell small, relatively thin and fragile; shell shape pyramidal. Young shell colour yellowish-olive; shell surface quite glossy with no spiral ridges on the upper part of the spire.</p></tp:treatment-sec><tp:treatment-sec sec-type="Taxon discussion"><title>Taxon discussion</title><p><italic><tp:taxon-name><tp:taxon-name-part taxon-name-part-type="genus" reg="Heterogen">Heterogen</tp:taxon-name-part> <tp:taxon-name-part taxon-name-part-type="species" reg="japonica">japonica</tp:taxon-name-part></tp:taxon-name></italic> can be distinguished from other Japanese <tp:taxon-name><tp:taxon-name-part taxon-name-part-type="family">Viviparidae</tp:taxon-name-part></tp:taxon-name> by the following criteria which are based on the illustrations and information from literature (Suppl. material <xref ref-type="supplementary-material" rid="S5945530">1</xref>).</p><p><italic><tp:taxon-name><tp:taxon-name-part taxon-name-part-type="genus" reg="Heterogen">H.</tp:taxon-name-part> <tp:taxon-name-part taxon-name-part-type="species" reg="japonica">japonica</tp:taxon-name-part></tp:taxon-name></italic> can basically be distinguished from <italic><tp:taxon-name><tp:taxon-name-part taxon-name-part-type="genus" reg="Cipangopaludina">Cipangopaludina</tp:taxon-name-part> <tp:taxon-name-part taxon-name-part-type="species" reg="chinensis">chinensis</tp:taxon-name-part> <tp:taxon-name-part taxon-name-part-type="subspecies" reg="laeta">laeta</tp:taxon-name-part></tp:taxon-name></italic> by its subconical to pyramidal shell shape (<xref ref-type="bibr" rid="B5565677">Kihira et al. 2009</xref>; Fig. <xref ref-type="fig" rid="F5548838">2</xref>). In addition, the spire is higher, the spire angle is narrower and the shell apex is more pointed than those of <italic><tp:taxon-name><tp:taxon-name-part taxon-name-part-type="genus" reg="Cipangopaludina">C.</tp:taxon-name-part> <tp:taxon-name-part taxon-name-part-type="species" reg="chinensis">c.</tp:taxon-name-part> <tp:taxon-name-part taxon-name-part-type="subspecies" reg="laeta">laeta</tp:taxon-name-part></tp:taxon-name>.</italic> Furthermore, <italic><tp:taxon-name><tp:taxon-name-part taxon-name-part-type="genus" reg="Cipangopaludina">C.</tp:taxon-name-part> <tp:taxon-name-part taxon-name-part-type="species" reg="chinensis">c.</tp:taxon-name-part> <tp:taxon-name-part taxon-name-part-type="subspecies" reg="laeta">laeta</tp:taxon-name-part></tp:taxon-name></italic> often has a lipped aperture, but the aperture of <italic><tp:taxon-name><tp:taxon-name-part taxon-name-part-type="genus" reg="Heterogen">H.</tp:taxon-name-part> <tp:taxon-name-part taxon-name-part-type="species" reg="japonica">japonica</tp:taxon-name-part></tp:taxon-name></italic> does not have a pronounced lip (<xref ref-type="bibr" rid="B5553242">Masuda and Uchiyama 2004</xref>). Next, the differences with <italic><tp:taxon-name><tp:taxon-name-part taxon-name-part-type="genus" reg="Cipangopaludina">C.</tp:taxon-name-part> <tp:taxon-name-part taxon-name-part-type="species" reg="chinensis">chinensis</tp:taxon-name-part> <tp:taxon-name-part taxon-name-part-type="subspecies" reg="chinensis">chinensis</tp:taxon-name-part></tp:taxon-name></italic> are not fully revealed, as the shell morphology of <italic><tp:taxon-name><tp:taxon-name-part taxon-name-part-type="genus" reg="Cipangopaludina">C.</tp:taxon-name-part> <tp:taxon-name-part taxon-name-part-type="species" reg="chinensis">c.</tp:taxon-name-part> <tp:taxon-name-part taxon-name-part-type="subspecies" reg="chinensis">chinensis</tp:taxon-name-part></tp:taxon-name></italic> in Japan was not examined in depth. Nevertheless, based on the analysis and illustration of <xref ref-type="bibr" rid="B5552164">Hirano et al. (2019a)</xref>, the only study that explicitly examined Japanese <italic><tp:taxon-name><tp:taxon-name-part taxon-name-part-type="genus" reg="Cipangopaludina">C.</tp:taxon-name-part> <tp:taxon-name-part taxon-name-part-type="species" reg="chinensis">c.</tp:taxon-name-part> <tp:taxon-name-part taxon-name-part-type="subspecies" reg="chinensis">chinensis</tp:taxon-name-part></tp:taxon-name></italic>, the shell shape of <italic><tp:taxon-name><tp:taxon-name-part taxon-name-part-type="genus" reg="Cipangopaludina">C.</tp:taxon-name-part> <tp:taxon-name-part taxon-name-part-type="species" reg="chinensis">c.</tp:taxon-name-part> <tp:taxon-name-part taxon-name-part-type="subspecies" reg="chinensis">chinensis</tp:taxon-name-part></tp:taxon-name></italic> is similar to that of <italic><tp:taxon-name><tp:taxon-name-part taxon-name-part-type="genus" reg="Cipangopaludina">C.</tp:taxon-name-part> <tp:taxon-name-part taxon-name-part-type="species" reg="chinensis">c.</tp:taxon-name-part> <tp:taxon-name-part taxon-name-part-type="subspecies" reg="laeta">laeta</tp:taxon-name-part></tp:taxon-name></italic> except for the pointed shell apex of <italic><tp:taxon-name><tp:taxon-name-part taxon-name-part-type="genus" reg="Cipangopaludina">C.</tp:taxon-name-part> <tp:taxon-name-part taxon-name-part-type="species" reg="chinensis">c.</tp:taxon-name-part> <tp:taxon-name-part taxon-name-part-type="subspecies" reg="chinensis">chinensis.</tp:taxon-name-part></tp:taxon-name></italic> In any case, <italic><tp:taxon-name><tp:taxon-name-part taxon-name-part-type="genus" reg="Cipangopaludina">C.</tp:taxon-name-part> <tp:taxon-name-part taxon-name-part-type="species" reg="chinensis">c.</tp:taxon-name-part> <tp:taxon-name-part taxon-name-part-type="subspecies" reg="chinensis">chinensis</tp:taxon-name-part></tp:taxon-name></italic> is distributed only around Kyushu Island, the south-western part of Japan (<xref ref-type="bibr" rid="B5552164">Hirano et al. 2019a</xref>) and no specimens of this subspecies were included in our study.</p><p>Adult <italic><tp:taxon-name><tp:taxon-name-part taxon-name-part-type="genus" reg="Sinotaia">Sinotaia</tp:taxon-name-part> <tp:taxon-name-part taxon-name-part-type="species" reg="quadrata">quadrata</tp:taxon-name-part> <tp:taxon-name-part taxon-name-part-type="subspecies" reg="histrica">histrica</tp:taxon-name-part></tp:taxon-name></italic> is generally smaller than <italic><tp:taxon-name><tp:taxon-name-part taxon-name-part-type="genus" reg="Heterogen">H.</tp:taxon-name-part> <tp:taxon-name-part taxon-name-part-type="species" reg="japonica">japonica</tp:taxon-name-part></tp:taxon-name></italic>. There is a high morphological diversity in the shell shape of <italic><tp:taxon-name><tp:taxon-name-part taxon-name-part-type="genus" reg="Sinotaia">S.</tp:taxon-name-part> <tp:taxon-name-part taxon-name-part-type="species">q.</tp:taxon-name-part> <tp:taxon-name-part taxon-name-part-type="subspecies" reg="histrica">histrica</tp:taxon-name-part></tp:taxon-name></italic> (<xref ref-type="bibr" rid="B5565677">Kihira et al. 2009</xref>); however, the body whorl and the spire whorl are more rounded and arched than that of <italic><tp:taxon-name><tp:taxon-name-part taxon-name-part-type="genus" reg="Heterogen">H.</tp:taxon-name-part> <tp:taxon-name-part taxon-name-part-type="species" reg="japonica">japonica</tp:taxon-name-part></tp:taxon-name></italic>. In addition, the shell apex of <italic><tp:taxon-name><tp:taxon-name-part taxon-name-part-type="genus" reg="Sinotaia">S.</tp:taxon-name-part> <tp:taxon-name-part taxon-name-part-type="species">q.</tp:taxon-name-part> <tp:taxon-name-part taxon-name-part-type="subspecies" reg="histrica">histrica</tp:taxon-name-part></tp:taxon-name></italic> is more rounded and the aperture is relatively smaller than those of specimens of <italic><tp:taxon-name><tp:taxon-name-part taxon-name-part-type="genus" reg="Heterogen">H.</tp:taxon-name-part> <tp:taxon-name-part taxon-name-part-type="species" reg="japonica">japonica</tp:taxon-name-part></tp:taxon-name></italic> having the similar shell shape, as the spire is dense. Moreover, the shell colour of <italic><tp:taxon-name><tp:taxon-name-part taxon-name-part-type="genus" reg="Sinotaia">S.</tp:taxon-name-part> <tp:taxon-name-part taxon-name-part-type="species">q.</tp:taxon-name-part> <tp:taxon-name-part taxon-name-part-type="subspecies" reg="histrica">histrica</tp:taxon-name-part></tp:taxon-name></italic> seems to be brighter than that in <italic><tp:taxon-name><tp:taxon-name-part taxon-name-part-type="genus" reg="Heterogen">H.</tp:taxon-name-part> <tp:taxon-name-part taxon-name-part-type="species" reg="japonica">japonica</tp:taxon-name-part></tp:taxon-name></italic> and often has a yellowish colour.</p><p><italic><tp:taxon-name><tp:taxon-name-part taxon-name-part-type="genus" reg="Heterogen">H.</tp:taxon-name-part> <tp:taxon-name-part taxon-name-part-type="species" reg="japonica">japonica</tp:taxon-name-part></tp:taxon-name></italic> differs in shell shape from <italic><tp:taxon-name><tp:taxon-name-part taxon-name-part-type="genus" reg="Heterogen">H.</tp:taxon-name-part> <tp:taxon-name-part taxon-name-part-type="species" reg="longispira">longispira</tp:taxon-name-part></tp:taxon-name></italic> (<xref ref-type="bibr" rid="B5541197">Hirano et al. 2019b</xref>). Quantitatively, <italic><tp:taxon-name><tp:taxon-name-part taxon-name-part-type="genus" reg="Heterogen">H.</tp:taxon-name-part> <tp:taxon-name-part taxon-name-part-type="species" reg="japonica">japonica</tp:taxon-name-part></tp:taxon-name></italic> has a lower spire and a broader spiral angle than <italic><tp:taxon-name><tp:taxon-name-part taxon-name-part-type="genus" reg="Heterogen">H.</tp:taxon-name-part> <tp:taxon-name-part taxon-name-part-type="species" reg="longispira">longispira</tp:taxon-name-part></tp:taxon-name></italic> (<xref ref-type="bibr" rid="B5565677">Kihira et al. 2009</xref>). In addition, <italic><tp:taxon-name><tp:taxon-name-part taxon-name-part-type="genus" reg="Heterogen">H.</tp:taxon-name-part> <tp:taxon-name-part taxon-name-part-type="species" reg="longispira">longispira</tp:taxon-name-part></tp:taxon-name></italic> has a strong basal angulation even on the adult shell (<xref ref-type="bibr" rid="B5916334">Okada and Kurasawa 1950</xref>). Furthermore, the body whorl and the spire whorl of <italic><tp:taxon-name><tp:taxon-name-part taxon-name-part-type="genus" reg="Heterogen">H.</tp:taxon-name-part> <tp:taxon-name-part taxon-name-part-type="species" reg="longispira">longispira</tp:taxon-name-part></tp:taxon-name></italic> are linear (like vertical) in lateral view and the upper periphery of the whorls turns sharply to nearly horizontal. Accordingly, the suture is quite deep and whorls have a strong shoulder just below the suture. This feature is extremely pronounced in juveniles and young shells and this morphological difference is diagnostic between two species (<xref ref-type="bibr" rid="B5916334">Okada and Kurasawa 1950</xref>, <xref ref-type="bibr" rid="B5541197">Hirano et al. 2019b</xref>). In addition, a difference that rarely appears in the shell shape is the distinct spiral ridges on the upper whorl of adult <italic><tp:taxon-name><tp:taxon-name-part taxon-name-part-type="genus" reg="Heterogen">H.</tp:taxon-name-part> <tp:taxon-name-part taxon-name-part-type="species" reg="longspira">longspira</tp:taxon-name-part></tp:taxon-name></italic> (<xref ref-type="bibr" rid="B5541197">Hirano et al. 2019b</xref>). The early whorl of adult <italic><tp:taxon-name><tp:taxon-name-part taxon-name-part-type="genus" reg="Heterogen">H.</tp:taxon-name-part> <tp:taxon-name-part taxon-name-part-type="species" reg="japonica">japonica</tp:taxon-name-part></tp:taxon-name></italic> does not have such spiral ridges. Moreover, <italic><tp:taxon-name><tp:taxon-name-part taxon-name-part-type="genus" reg="Heterogen">Heterogen</tp:taxon-name-part></tp:taxon-name></italic> sp. has weak spiral ridges on the upper whorls and so this is a distinguishing feature from <italic><tp:taxon-name><tp:taxon-name-part taxon-name-part-type="genus" reg="Heterogen">Heterogen</tp:taxon-name-part></tp:taxon-name></italic> sp., which is not distinguished by the shell shape (<xref ref-type="bibr" rid="B5541197">Hirano et al. 2019b</xref>). The spiral ridges of <italic><tp:taxon-name><tp:taxon-name-part taxon-name-part-type="genus" reg="Heterogen">H.</tp:taxon-name-part> <tp:taxon-name-part taxon-name-part-type="species" reg="longispira">longispira</tp:taxon-name-part></tp:taxon-name></italic> are also pronounced on the body whorl of the adult shell. Furthermore, some <italic><tp:taxon-name><tp:taxon-name-part taxon-name-part-type="genus" reg="Heterogen">H.</tp:taxon-name-part> <tp:taxon-name-part taxon-name-part-type="species" reg="japonica">japonica</tp:taxon-name-part></tp:taxon-name></italic> usually has greenish shells without reddish colour (e.g. Fig. <xref ref-type="fig" rid="F5548838">2</xref>h), whereas the shell colour of most <italic><tp:taxon-name><tp:taxon-name-part taxon-name-part-type="genus" reg="Heterogen">H.</tp:taxon-name-part> <tp:taxon-name-part taxon-name-part-type="species" reg="longispira">longispira</tp:taxon-name-part></tp:taxon-name></italic> contains reddish colour and accordingly are often brown or dark brown in colour.</p><p>Besides, <italic><tp:taxon-name><tp:taxon-name-part taxon-name-part-type="genus" reg="Heterogen">H.</tp:taxon-name-part> <tp:taxon-name-part taxon-name-part-type="species" reg="japonica">japonica</tp:taxon-name-part></tp:taxon-name></italic> has one morphotype, ver. <italic><tp:taxon-name><tp:taxon-name-part taxon-name-part-type="genus"/><tp:taxon-name-part taxon-name-part-type="species" reg="iwakawa">iwakawa</tp:taxon-name-part></tp:taxon-name></italic>, which had been described and synonymised. This morphotype has a pyramidal shell shape, a broad spire angle and a strong basal angulation (e.g. Fig. <xref ref-type="fig" rid="F5548838">2</xref>d). Typical specimens of <tp:taxon-name><tp:taxon-name-part taxon-name-part-type="genus" reg="Viviparus">Viviparus</tp:taxon-name-part> <tp:taxon-name-part taxon-name-part-type="species" reg="japonicus">japonicus</tp:taxon-name-part> <tp:taxon-name-part taxon-name-part-type="infraspecific-rank">var.</tp:taxon-name-part> <tp:taxon-name-part taxon-name-part-type="variety" reg="iwakawa">iwakawa</tp:taxon-name-part></tp:taxon-name> (<xref ref-type="bibr" rid="B5554315">Pilsbry 1902</xref>) is very easy to distinguish from any other Japanese <tp:taxon-name><tp:taxon-name-part taxon-name-part-type="family">Viviparidae</tp:taxon-name-part></tp:taxon-name>; however, the morphology is continuous with <italic><tp:taxon-name><tp:taxon-name-part taxon-name-part-type="genus" reg="Heterogen">H.</tp:taxon-name-part> <tp:taxon-name-part taxon-name-part-type="species" reg="japonica">japonica</tp:taxon-name-part></tp:taxon-name></italic> (<xref ref-type="bibr" rid="B5916334">Okada and Kurasawa 1950</xref>).</p></tp:treatment-sec><tp:treatment-sec sec-type="Notes"><title>Notes</title><p><italic><tp:taxon-name><tp:taxon-name-part taxon-name-part-type="genus" reg="Heterogen">Heterogen</tp:taxon-name-part> <tp:taxon-name-part taxon-name-part-type="species" reg="japonica">japonica</tp:taxon-name-part></tp:taxon-name></italic> was identified in all 11 studied lots (Figs <xref ref-type="fig" rid="F5548838">2</xref>, <xref ref-type="fig" rid="F5548846">3</xref>). Some specimens (Fig. <xref ref-type="fig" rid="F5548838">2</xref>b-c, h and l) have the high spire and the narrow spire angle and the shell shapes of these specimens are relatively similar to <italic><tp:taxon-name><tp:taxon-name-part taxon-name-part-type="genus" reg="Heterogen">H.</tp:taxon-name-part> <tp:taxon-name-part taxon-name-part-type="species" reg="longispira">longispira</tp:taxon-name-part></tp:taxon-name></italic>. However, specimens assigned to <italic><tp:taxon-name><tp:taxon-name-part taxon-name-part-type="genus" reg="Heterogen">H.</tp:taxon-name-part> <tp:taxon-name-part taxon-name-part-type="species" reg="japonica">japonica</tp:taxon-name-part></tp:taxon-name></italic> lack a lot of the distinctive features <italic>of <tp:taxon-name><tp:taxon-name-part taxon-name-part-type="genus" reg="Heterogen">H.</tp:taxon-name-part> <tp:taxon-name-part taxon-name-part-type="species" reg="longispira">longispira</tp:taxon-name-part></tp:taxon-name></italic>. Lots Mo2969 and Mo2970 contained specimens with an intermediate morphology between <italic><tp:taxon-name><tp:taxon-name-part taxon-name-part-type="genus" reg="Heterogen">H.</tp:taxon-name-part> <tp:taxon-name-part taxon-name-part-type="species" reg="japonica">japonica</tp:taxon-name-part></tp:taxon-name></italic> and <italic><tp:taxon-name><tp:taxon-name-part taxon-name-part-type="genus" reg="Heterogen">H.</tp:taxon-name-part> <tp:taxon-name-part taxon-name-part-type="species" reg="longispira">longispira</tp:taxon-name-part></tp:taxon-name></italic> (e.g. Fig. <xref ref-type="fig" rid="F5548846">3</xref>c and g-h). Therefore, in this study, we treated only specimens that were clearly distinguished from <italic><tp:taxon-name><tp:taxon-name-part taxon-name-part-type="genus" reg="Heterogen">H.</tp:taxon-name-part> <tp:taxon-name-part taxon-name-part-type="species" reg="longispira">longispira</tp:taxon-name-part></tp:taxon-name></italic> (e.g. Fig. <xref ref-type="fig" rid="F5548846">3</xref>a-b and l) as <italic><tp:taxon-name><tp:taxon-name-part taxon-name-part-type="genus" reg="Heterogen">H.</tp:taxon-name-part> <tp:taxon-name-part taxon-name-part-type="species" reg="japonica">japonica</tp:taxon-name-part></tp:taxon-name></italic>.</p><p>Based on the previous taxonomy (<xref ref-type="bibr" rid="B5917030">Habe 1973</xref>), synonymy included species-group name, <italic><tp:taxon-name><tp:taxon-name-part taxon-name-part-type="genus"/><tp:taxon-name-part taxon-name-part-type="species" reg="iwakawa">iwakawa</tp:taxon-name-part></tp:taxon-name></italic> (and its mandatory changes in spelling and incorrect<ext-link xmlns:xlink="http://www.w3.org/1999/xlink" ext-link-type="uri" xlink:href="https://code.iczn.org/formation-and-treatment-of-names/article-33-subsequent-spellings/#art-33-3" xlink:type="simple"/>subsequent<ext-link xmlns:xlink="http://www.w3.org/1999/xlink" ext-link-type="uri" xlink:href="https://code.iczn.org/formation-and-treatment-of-names/article-33-subsequent-spellings/#art-33-3" xlink:type="simple"/>spellings) in addition to species-group name, <italic><tp:taxon-name><tp:taxon-name-part taxon-name-part-type="genus"/><tp:taxon-name-part taxon-name-part-type="species" reg="japonica">japonica</tp:taxon-name-part></tp:taxon-name></italic> (and its mandatory changes in spelling and incorrect<ext-link xmlns:xlink="http://www.w3.org/1999/xlink" ext-link-type="uri" xlink:href="https://code.iczn.org/formation-and-treatment-of-names/article-33-subsequent-spellings/#art-33-3" xlink:type="simple"/>subsequent<ext-link xmlns:xlink="http://www.w3.org/1999/xlink" ext-link-type="uri" xlink:href="https://code.iczn.org/formation-and-treatment-of-names/article-33-subsequent-spellings/#art-33-3" xlink:type="simple"/>spellings). Furthermore, since <italic><tp:taxon-name><tp:taxon-name-part taxon-name-part-type="genus" reg="Paludina">Paludina</tp:taxon-name-part> <tp:taxon-name-part taxon-name-part-type="species" reg="oxytropis">oxytropis</tp:taxon-name-part></tp:taxon-name></italic> in <xref ref-type="bibr" rid="B5554371">Kobelt (1879)</xref> and <italic><tp:taxon-name><tp:taxon-name-part taxon-name-part-type="genus" reg="Vivipara">Vivipara</tp:taxon-name-part> <tp:taxon-name-part taxon-name-part-type="species" reg="oxytropis">oxytropis</tp:taxon-name-part></tp:taxon-name></italic> in <xref ref-type="bibr" rid="B5916360">Pilsbry (1895)</xref> were later synonymised by the authors themselves (<xref ref-type="bibr" rid="B5915871">Kobelt 1909</xref>, <xref ref-type="bibr" rid="B5554315">Pilsbry 1902</xref>), these were also listed in synonymy. As to the species-group names <italic><tp:taxon-name><tp:taxon-name-part taxon-name-part-type="genus" reg="Paludina"/><tp:taxon-name-part taxon-name-part-type="species" reg="ingallsiana">ingallsiana</tp:taxon-name-part></tp:taxon-name></italic> and <italic><tp:taxon-name><tp:taxon-name-part taxon-name-part-type="genus"/><tp:taxon-name-part taxon-name-part-type="species" reg="sclateri">sclateri</tp:taxon-name-part></tp:taxon-name></italic>, we refer to the discussion.</p></tp:treatment-sec><tp:treatment-sec><!--Section generated to contain objects referenced in tp:taxon-treatment.--><supplementary-material xmlns:xlink="http://www.w3.org/1999/xlink" id="S5945530" orientation="portrait" position="float" xlink:type="simple"><object-id content-type="arpha" xlink:type="simple">A1B13F28-AF95-5563-8478-CF0E52B5F0D6</object-id><object-id content-type="doi" xlink:type="simple">10.3897/BDJ.8.e52233.suppl1</object-id><label>Supplementary material 1</label><caption><p>Full list of synonyms and key publications of <italic><tp:taxon-name><tp:taxon-name-part taxon-name-part-type="genus" reg="Heterogen">Heterogen</tp:taxon-name-part> <tp:taxon-name-part taxon-name-part-type="species" reg="japonica">japonica</tp:taxon-name-part></tp:taxon-name></italic>, <italic><tp:taxon-name><tp:taxon-name-part taxon-name-part-type="genus" reg="Heterogen">H.</tp:taxon-name-part> <tp:taxon-name-part taxon-name-part-type="species" reg="longispira">longispira</tp:taxon-name-part></tp:taxon-name></italic> and <italic><tp:taxon-name><tp:taxon-name-part taxon-name-part-type="genus" reg="Sinotaia">Sinotaia</tp:taxon-name-part> <tp:taxon-name-part taxon-name-part-type="species" reg="quadrata">quadrata</tp:taxon-name-part> <tp:taxon-name-part taxon-name-part-type="subspecies" reg="histrica">histrica</tp:taxon-name-part></tp:taxon-name></italic><ext-link ext-link-type="uri" xlink:href="https://doi.org/10.3897/BDJ.8.e52233.suppl1" xlink:type="simple"/></p></caption><statement content-type="dataType"><label>Data type</label><p>References list</p></statement><statement content-type="notes"><label>Brief description</label><p>The lists include synonyms and key publications of three viviparid species in Japan.</p></statement><p>File: oo_431781.docx</p><media xlink:href="bdj-08-e52233-s001.docx" mimetype="Microsoft Word Document" mime-subtype="docx" position="float" orientation="portrait" xlink:type="simple"><uri content-type="original_file" xlink:type="simple">https://binary.pensoft.net/file/431781</uri></media><attrib specific-use="authors">Takumi Saito and Osamu Kagawa</attrib></supplementary-material><fig id="F5548838" position="float" orientation="portrait"><object-id xmlns:xlink="http://www.w3.org/1999/xlink" content-type="arpha" xlink:type="simple">80363DF9-4CC6-5420-8C8E-A574060CF4B8</object-id><object-id xmlns:xlink="http://www.w3.org/1999/xlink" content-type="doi" xlink:type="simple">10.3897/BDJ.8.e52233.figure2</object-id><label>Figure 2.</label><caption><p>Representative shells of <italic><tp:taxon-name><tp:taxon-name-part taxon-name-part-type="genus" reg="Heterogen">Heterogen</tp:taxon-name-part> <tp:taxon-name-part taxon-name-part-type="species" reg="japonica">japonica</tp:taxon-name-part></tp:taxon-name></italic> (Martens, 1861) from Japan, deposited in the collection of the National Museum of Nature and Science, Tokyo, which were treated as <italic><tp:taxon-name><tp:taxon-name-part taxon-name-part-type="genus" reg="Viviparus">Viviparus</tp:taxon-name-part> <tp:taxon-name-part taxon-name-part-type="species" reg="sclateri">sclateri</tp:taxon-name-part></tp:taxon-name></italic> (Frauenfeld, 1865) in <xref ref-type="bibr" rid="B5554247">Iwakawa (1919)</xref>. <bold>a</bold>: 2959J from Lake Kasumigaura, Ibaraki Pref. <bold>b-g</bold>: specimens from Lake Suwa, Nagano Pref. (b: 2960J, c-e: 2961J, f-g: 2962J). <bold>h</bold>: 2963J from the western part of Aichi Pref. <bold>i</bold>: 2964J from Lake Biwa, Shiga Pref. <bold>j</bold>: 2966J from Hikone City, Shiga Pref. <bold>k</bold>: 2967J from Maibara City, Shiga Pref. <bold>l-m</bold>: 2968J from Tsukuma Lagoon, Shiga Pref. (l: adult, m: young).</p></caption><graphic xmlns:xlink="http://www.w3.org/1999/xlink" xlink:href="bdj-08-e52233-g002.jpg" position="float" id="oo_385152.jpg" orientation="portrait" xlink:type="simple"><uri content-type="original_file" xlink:type="simple">https://binary.pensoft.net/fig/385152</uri></graphic></fig><fig id="F5548846" position="float" orientation="portrait"><object-id xmlns:xlink="http://www.w3.org/1999/xlink" content-type="arpha" xlink:type="simple">CC998A46-59AF-5BCE-959C-734934F6937E</object-id><object-id xmlns:xlink="http://www.w3.org/1999/xlink" content-type="doi" xlink:type="simple">10.3897/BDJ.8.e52233.figure3</object-id><label>Figure 3.</label><caption><p>Shells of <italic><tp:taxon-name><tp:taxon-name-part taxon-name-part-type="genus" reg="Heterogen">Heterogen</tp:taxon-name-part> <tp:taxon-name-part taxon-name-part-type="species" reg="japonica">japonica</tp:taxon-name-part></tp:taxon-name></italic> (Martens, 1861), <italic><tp:taxon-name><tp:taxon-name-part taxon-name-part-type="genus" reg="Heterogen">H.</tp:taxon-name-part> <tp:taxon-name-part taxon-name-part-type="species" reg="longispira">longispira</tp:taxon-name-part></tp:taxon-name></italic> (Smith, 1886), and the intermediate morphology between the two species stored at the National Museum of Nature and Science, Tokyo, which were treated as <italic><tp:taxon-name><tp:taxon-name-part taxon-name-part-type="genus" reg="Viviparus">Viviparus</tp:taxon-name-part> <tp:taxon-name-part taxon-name-part-type="species" reg="sclateri">sclateri</tp:taxon-name-part></tp:taxon-name></italic> (Frauenfeld, 1865) in Iwakawa's catalogue (1919). <bold>a-b</bold>: <italic><tp:taxon-name><tp:taxon-name-part taxon-name-part-type="genus" reg="Heterogen">H.</tp:taxon-name-part> <tp:taxon-name-part taxon-name-part-type="species" reg="japonica">japonica</tp:taxon-name-part></tp:taxon-name></italic> in 2969J from Otsu City, Shiga Pref. <bold>c-d</bold>: non-typical <italic><tp:taxon-name><tp:taxon-name-part taxon-name-part-type="genus" reg="Heterogen">H.</tp:taxon-name-part> <tp:taxon-name-part taxon-name-part-type="species" reg="longispira">longispira</tp:taxon-name-part></tp:taxon-name></italic> in 2969L from Otsu City, Shiga Pref. <bold>e</bold>: typical <italic><tp:taxon-name><tp:taxon-name-part taxon-name-part-type="genus" reg="Heterogen">H.</tp:taxon-name-part> <tp:taxon-name-part taxon-name-part-type="species" reg="longispira">longispira</tp:taxon-name-part></tp:taxon-name></italic> in 2969L from Otsu City, Shiga Pref. <bold>f</bold>: subadult <italic><tp:taxon-name><tp:taxon-name-part taxon-name-part-type="genus" reg="Heterogen">H.</tp:taxon-name-part> <tp:taxon-name-part taxon-name-part-type="species" reg="japonica">japonica</tp:taxon-name-part></tp:taxon-name></italic> in 2969J from Otsu City, Shiga Pref. <bold>g-j</bold>: non-typical and intermediate <italic><tp:taxon-name><tp:taxon-name-part taxon-name-part-type="genus" reg="Heterogen">H.</tp:taxon-name-part> <tp:taxon-name-part taxon-name-part-type="species" reg="longispira">longispira</tp:taxon-name-part></tp:taxon-name></italic> in 2970L from the Seta River, Shiga Pref. <bold>K</bold>: typical <italic><tp:taxon-name><tp:taxon-name-part taxon-name-part-type="genus" reg="Heterogen">H.</tp:taxon-name-part> <tp:taxon-name-part taxon-name-part-type="species" reg="longispira">longispira</tp:taxon-name-part></tp:taxon-name></italic> in 2970L from the Seta River, Shiga Pref. <bold>l</bold>: a juvenile shell of <italic><tp:taxon-name><tp:taxon-name-part taxon-name-part-type="genus" reg="Heterogen">H.</tp:taxon-name-part> <tp:taxon-name-part taxon-name-part-type="species" reg="japonica">japonica</tp:taxon-name-part></tp:taxon-name></italic> in 2970J from the Seta River, Shiga Pref. <bold>m</bold>: a typical juvenile shell of <italic><tp:taxon-name><tp:taxon-name-part taxon-name-part-type="genus" reg="Heterogen">H.</tp:taxon-name-part> <tp:taxon-name-part taxon-name-part-type="species" reg="longispira">longispira</tp:taxon-name-part></tp:taxon-name></italic> in 2970L from the Seta River, Shiga Pref.</p></caption><graphic xmlns:xlink="http://www.w3.org/1999/xlink" xlink:href="bdj-08-e52233-g003.jpg" position="float" id="oo_385164.jpg" orientation="portrait" xlink:type="simple"><uri content-type="original_file" xlink:type="simple">https://binary.pensoft.net/fig/385164</uri></graphic></fig></tp:treatment-sec><ref-list><ref id="B5554380"><element-citation xmlns:xlink="http://www.w3.org/1999/xlink" publication-type="article" xlink:type="simple"><person-group person-group-type="author"><name name-style="western"><surname>von Martens</surname><given-names>E.</given-names></name></person-group><year>1861</year><article-title>Die Japanesischen Binnenschnecken im Leidner Museum</article-title><source>Malakozoologische Blätter</source><volume>7</volume><fpage>32</fpage><lpage>61</lpage><uri xlink:type="simple">https://biodiversitylibrary.org/page/15919572</uri></element-citation></ref><ref id="B5558094"><element-citation xmlns:xlink="http://www.w3.org/1999/xlink" publication-type="article" xlink:type="simple"><person-group person-group-type="author"><name name-style="western"><surname>Frauenfeld</surname><given-names>G. R. Von.</given-names></name></person-group><year>1865</year><article-title>Zoologische Miscellen. IV</article-title><source>Verhandlungen der Kaiserlich-Königlichen Zoologisch-Botanischen Gesellschaft in Wien</source><volume>15</volume><fpage>259</fpage><lpage>266</lpage><uri xlink:type="simple">https://www.biodiversitylibrary.org/page/16400700</uri></element-citation></ref><ref id="B5916360"><element-citation xmlns:xlink="http://www.w3.org/1999/xlink" publication-type="chapter" xlink:type="simple"><person-group person-group-type="author"><name name-style="western"><surname>Pilsbry</surname><given-names>H. A.</given-names></name></person-group><year>1895</year><chapter-title>Appendix I. List of land and freshwater mollusks collected in Japan by Frederick Stearns</chapter-title><person-group person-group-type="editor"><name name-style="western"><surname>Pilsbry</surname><given-names>H. A.</given-names></name></person-group><source>Catalogue of the marine mollusks of Japan, with descriptions of new species and notes on others collected by Frederick Stearns</source><publisher-name>Frederick Stearn</publisher-name><publisher-loc>Detroit</publisher-loc><size units="page">155-159</size><uri xlink:type="simple">https://biodiversitylibrary.org/page/23832684</uri><pub-id pub-id-type="doi">10.5962/bhl.title.32672</pub-id></element-citation></ref><ref id="B5915871"><element-citation xmlns:xlink="http://www.w3.org/1999/xlink" publication-type="chapter" xlink:type="simple"><person-group person-group-type="author"><name name-style="western"><surname>Kobelt</surname><given-names>Wilhelm</given-names></name></person-group><year>1909</year><chapter-title>Die Gattung <italic><tp:taxon-name><tp:taxon-name-part taxon-name-part-type="genus" reg="Paludina">Paludina</tp:taxon-name-part></tp:taxon-name></italic> Lam. (<italic><tp:taxon-name><tp:taxon-name-part taxon-name-part-type="genus" reg="Vivipara">Vivipara</tp:taxon-name-part></tp:taxon-name></italic> Montfort) : neue Folge</chapter-title><person-group person-group-type="editor"><name name-style="western"><surname>Martini</surname><given-names>Friedrich Heinrich Wilhelm</given-names></name><name name-style="western"><surname>Chemnitz</surname><given-names>Johann Hieronymus</given-names></name></person-group><source>Sytematisches Conchylien-Cabinet</source><volume>Bd. 1 Abt. 21a</volume><publisher-name>Verlag von Bauer und Raspe</publisher-name><publisher-loc>Nürnberg</publisher-loc><size units="page">98-430</size><uri xlink:type="simple">https://biodiversitylibrary.org/page/51311105</uri><pub-id pub-id-type="doi">10.5962/bhl.title.119758</pub-id></element-citation></ref><ref id="B5554275"><element-citation xmlns:xlink="http://www.w3.org/1999/xlink" publication-type="article" xlink:type="simple"><person-group person-group-type="author"><name name-style="western"><surname>Annandale</surname><given-names>N.</given-names></name></person-group><year>1921</year><article-title>Zoological results of a tour in the Far East. The viviparous water-snail of Lake Biwa, Japan</article-title><source>Memoirs of the Asiatic Society of Bengal</source><volume>6</volume><issue>7</issue><fpage>397</fpage><lpage>401</lpage><uri xlink:type="simple">https://biodiversitylibrary.org/page/47681678</uri></element-citation></ref><ref id="B5554371"><element-citation xmlns:xlink="http://www.w3.org/1999/xlink" publication-type="book" xlink:type="simple"><person-group person-group-type="author"><name name-style="western"><surname>Kobelt</surname><given-names>W.</given-names></name></person-group><year>1879</year><source>Fauna molluscorum extramarinorum Japoniae, nach den von Professor Rein gemachten Sammlungen.</source><publisher-name>Christian Winter</publisher-name><publisher-loc>Frankfurt a. M.</publisher-loc><size units="page">171</size><uri xlink:type="simple">https://biodiversitylibrary.org/page/12908441</uri><pub-id pub-id-type="doi">10.5962/bhl.title.12881</pub-id></element-citation></ref><ref id="B5554128"><element-citation xmlns:xlink="http://www.w3.org/1999/xlink" publication-type="article" xlink:type="simple"><person-group person-group-type="author"><name name-style="western"><surname>Iwakawa</surname><given-names>T.</given-names></name></person-group><year>1895</year><article-title>Freshwater mollusks in Japan (2)</article-title><source>Zoological Magazine</source><volume>7</volume><issue>86</issue><fpage>411</fpage><lpage>414</lpage><comment content-type="language">Japanese</comment><uri xlink:type="simple">https://dl.ndl.go.jp/view/download/digidepo_10825080_po_ART0003837109.pdf?contentNo=1&amp;alternativeNo=</uri></element-citation></ref><ref id="B5554138"><element-citation xmlns:xlink="http://www.w3.org/1999/xlink" publication-type="article" xlink:type="simple"><person-group person-group-type="author"><name name-style="western"><surname>Iwakawa</surname><given-names>T.</given-names></name></person-group><year>1897</year><article-title>Freshwater mollusks in Japan (2), with plate 2</article-title><source>Zoological Magazine</source><volume>9</volume><issue>99</issue><fpage>5</fpage><lpage>10</lpage><comment content-type="language">Japanese</comment><uri xlink:type="simple">https://dl.ndl.go.jp/view/download/digidepo_10825396_po_ART0003840054.pdf?contentNo=1&amp;alternativeNo=</uri></element-citation></ref><ref id="B5554148"><element-citation xmlns:xlink="http://www.w3.org/1999/xlink" publication-type="article" xlink:type="simple"><person-group person-group-type="author"><name name-style="western"><surname>Iwakawa</surname><given-names>T.</given-names></name></person-group><year>1897</year><article-title>Notes on the <italic><tp:taxon-name><tp:taxon-name-part taxon-name-part-type="genus" reg="Paludina">Paludina</tp:taxon-name-part></tp:taxon-name></italic>-species of Japan</article-title><source>Annotationes Zoologicae Japonenses</source><volume>1</volume><fpage>83</fpage><lpage>92</lpage><uri xlink:type="simple">https://dl.ndl.go.jp/view/download/digidepo_10852805_po_ART0003842255.pdf?contentNo=1&amp;alternativeNo=</uri></element-citation></ref><ref id="B5557961"><element-citation xmlns:xlink="http://www.w3.org/1999/xlink" publication-type="book" xlink:type="simple"><person-group person-group-type="author"><name name-style="western"><surname>Tanba</surname><given-names>K.</given-names></name><name name-style="western"><surname>Shibata</surname><given-names>S.</given-names></name><name name-style="western"><surname>Takamatsu</surname><given-names>K.</given-names></name></person-group><year>1883</year><source>General Zoology</source><publisher-name>Shimamura Toshisuke, Maruya-zenshiti, and Tyu-kin-do</publisher-name><publisher-loc>Tokyo</publisher-loc><size units="page">397</size><comment content-type="language">Japanese</comment><uri xlink:type="simple">https://dl.ndl.go.jp/info:ndljp/pid/832886</uri><pub-id pub-id-type="doi">10.11501/832886</pub-id></element-citation></ref><ref id="B5558022"><element-citation xmlns:xlink="http://www.w3.org/1999/xlink" publication-type="book" xlink:type="simple"><person-group person-group-type="author"><name name-style="western"><surname>Tanba</surname><given-names>K.</given-names></name><name name-style="western"><surname>Shibata</surname><given-names>S.</given-names></name><name name-style="western"><surname>Takamatsu</surname><given-names>K.</given-names></name></person-group><year>1891</year><source>General Zoology, revised ver.</source><publisher-name>Shimamura Toshisuke, Maruzen, Nanko-do, and Umehara Kameshichi</publisher-name><publisher-loc>Tokyo</publisher-loc><size units="page">336</size><comment content-type="language">Japanese</comment><uri xlink:type="simple">https://dl.ndl.go.jp/info:ndljp/pid/832887</uri><pub-id pub-id-type="doi">10.11501/832887</pub-id></element-citation></ref><ref id="B5554451"><element-citation xmlns:xlink="http://www.w3.org/1999/xlink" publication-type="article" xlink:type="simple"><person-group person-group-type="author"><name name-style="western"><surname>Kitahara</surname><given-names>T.</given-names></name></person-group><year>1895</year><article-title>Animals in Lake Kasumigaura</article-title><source>Zoological Magazine</source><volume>7</volume><issue>77</issue><fpage>87</fpage><lpage>90</lpage><comment content-type="language">Japanese</comment><uri xlink:type="simple">https://dl.ndl.go.jp/view/download/digidepo_10824909_po_ART0003801509.pdf?contentNo=1&amp;alternativeNo=</uri></element-citation></ref><ref id="B5554315"><element-citation xmlns:xlink="http://www.w3.org/1999/xlink" publication-type="article" xlink:type="simple"><person-group person-group-type="author"><name name-style="western"><surname>Pilsbry</surname><given-names>H. A.</given-names></name></person-group><year>1902</year><article-title>Revision of Japanese <tp:taxon-name><tp:taxon-name-part taxon-name-part-type="family">Viviparidae</tp:taxon-name-part></tp:taxon-name>, with notes on <italic><tp:taxon-name><tp:taxon-name-part taxon-name-part-type="genus" reg="Melania">Melania</tp:taxon-name-part></tp:taxon-name></italic> and <italic><tp:taxon-name><tp:taxon-name-part taxon-name-part-type="genus" reg="Bithynia">Bithynia</tp:taxon-name-part></tp:taxon-name></italic></article-title><source>Proceedings of the Academy of Natural Sciences of Philadelphia</source><volume>54</volume><issue>1</issue><fpage>115</fpage><lpage>121</lpage><uri xlink:type="simple">https://www.jstor.org/stable/4062827</uri></element-citation></ref><ref id="B5554247"><element-citation xmlns:xlink="http://www.w3.org/1999/xlink" publication-type="book" xlink:type="simple"><person-group person-group-type="author"><name name-style="western"><surname>Iwakawa</surname><given-names>T.</given-names></name></person-group><year>1919</year><source>Catalogue of Japanese <tp:taxon-name><tp:taxon-name-part taxon-name-part-type="phylum">Mollusca</tp:taxon-name-part></tp:taxon-name> in the natural history department, Tokyo Imperial Museum</source><publisher-name>Tokyo Imperial Museum</publisher-name><publisher-loc>Tokyo</publisher-loc><size units="page">375</size><comment content-type="language">Japanese</comment><pub-id pub-id-type="doi">10.5962/bhl.title.13147</pub-id></element-citation></ref><ref id="B5554582"><element-citation xmlns:xlink="http://www.w3.org/1999/xlink" publication-type="article" xlink:type="simple"><person-group person-group-type="author"><name name-style="western"><surname>Hannibal</surname><given-names>H.</given-names></name></person-group><year>1912</year><article-title>A synopsis of the recent and tertiary freshwater <tp:taxon-name><tp:taxon-name-part taxon-name-part-type="phylum">Mollusca</tp:taxon-name-part></tp:taxon-name> of the Californian province, based upon an ontogenetic classification</article-title><source>Proceedings of the Malacological Society of London</source><volume>10</volume><fpage>112</fpage><lpage>211</lpage><uri xlink:type="simple">https://www.biodiversitylibrary.org/page/15237075</uri></element-citation></ref><ref id="B5554592"><element-citation xmlns:xlink="http://www.w3.org/1999/xlink" publication-type="book" xlink:type="simple"><person-group person-group-type="author"><name name-style="western"><surname>Kanamaru</surname><given-names>T.</given-names></name></person-group><year>1920</year><source>An investigation report of <tp:taxon-name><tp:taxon-name-part taxon-name-part-type="phylum">Mollusca</tp:taxon-name-part></tp:taxon-name> in Mie Prefecture</source><publisher-name>Mie Prefecture</publisher-name><publisher-loc>Tsu</publisher-loc><size units="page">17</size><comment content-type="language">Japanese</comment></element-citation></ref><ref id="B5565420"><element-citation xmlns:xlink="http://www.w3.org/1999/xlink" publication-type="article" xlink:type="simple"><person-group person-group-type="author"><name name-style="western"><surname>Annandale</surname><given-names>N.</given-names></name></person-group><year>1922</year><article-title>The macroscopic fauna of Lake Biwa</article-title><source>Annotationes Zoologicae Japonenses</source><volume>10</volume><fpage>127</fpage><lpage>153</lpage></element-citation></ref><ref id="B5915289"><element-citation xmlns:xlink="http://www.w3.org/1999/xlink" publication-type="chapter" xlink:type="simple"><person-group person-group-type="author"><name name-style="western"><surname>Hirase</surname><given-names>S.</given-names></name></person-group><year>1927</year><chapter-title><tp:taxon-name>
              <tp:taxon-name-part taxon-name-part-type="phylum">Mollusca</tp:taxon-name-part>
            </tp:taxon-name></chapter-title><person-group person-group-type="editor"><name name-style="western"><surname>Uchida</surname><given-names>S.</given-names></name></person-group><source>An illustrated encyclopedia of the fauna of Japan</source><publisher-name>Hokuryu-kan</publisher-name><publisher-loc>Tokyo</publisher-loc><comment content-type="language">Japanese</comment></element-citation></ref><ref id="B5554601"><element-citation xmlns:xlink="http://www.w3.org/1999/xlink" publication-type="article" xlink:type="simple"><person-group person-group-type="author"><name name-style="western"><surname>Prashad</surname><given-names>B.</given-names></name></person-group><year>1928</year><article-title>Recent and fossil <tp:taxon-name><tp:taxon-name-part taxon-name-part-type="family">Viviparidae</tp:taxon-name-part></tp:taxon-name>. A study in distribution, evolution, paleogeography</article-title><source>Memoirs of the Indian Museum</source><volume>8</volume><issue>4</issue><fpage>153</fpage><lpage>253</lpage></element-citation></ref><ref id="B5554305"><element-citation xmlns:xlink="http://www.w3.org/1999/xlink" publication-type="article" xlink:type="simple"><person-group person-group-type="author"><name name-style="western"><surname>Kuroda</surname><given-names>T.</given-names></name></person-group><year>1929</year><article-title>Notes on the nomenclature of the Japanese species of the genus <italic><tp:taxon-name><tp:taxon-name-part taxon-name-part-type="genus" reg="Viviparus">Viviparus</tp:taxon-name-part></tp:taxon-name></italic></article-title><source>Venus</source><volume>1</volume><issue>3</issue><fpage>98</fpage><lpage>102</lpage><comment content-type="language">Japanese</comment><uri xlink:type="simple">https://www.jstage.jst.go.jp/article/venusomsj/1/3/1_KJ00004330663/_article/-char/en</uri><pub-id pub-id-type="doi">10.18941/venusomsj.1.3_98</pub-id></element-citation></ref><ref id="B5565484"><element-citation xmlns:xlink="http://www.w3.org/1999/xlink" publication-type="book" xlink:type="simple"><person-group person-group-type="author"><name name-style="western"><surname>Yagura</surname><given-names>W.</given-names></name></person-group><year>1932</year><source>A catalogue of <tp:taxon-name><tp:taxon-name-part taxon-name-part-type="phylum">Mollusca</tp:taxon-name-part></tp:taxon-name> in Hyogo, new and revised ver.</source><publisher-name>Konan-Kairui-so</publisher-name><publisher-loc>Nishinomiya</publisher-loc><comment content-type="language">Japanese</comment><pub-id pub-id-type="doi">10.11501/1903884</pub-id></element-citation></ref><ref id="B5556819"><element-citation xmlns:xlink="http://www.w3.org/1999/xlink" publication-type="article" xlink:type="simple"><person-group person-group-type="author"><name name-style="western"><surname>Horikoshi</surname><given-names>M.</given-names></name><name name-style="western"><surname>Itabashi</surname><given-names>Y.</given-names></name></person-group><year>1994</year><article-title>Republication of "List of molluscs collected from Yokohama and its environs" compiled by the late Dr. Isao Taki in 1933 part 1</article-title><source>Natural History Report of Kanagawa</source><volume>(16)</volume><fpage>17</fpage><lpage>28</lpage><uri xlink:type="simple">http://nh.kanagawa-museum.jp/files/data/pdf/nhr/16/nhr16_017_028horikoshi.pdf</uri></element-citation></ref><ref id="B5565474"><element-citation xmlns:xlink="http://www.w3.org/1999/xlink" publication-type="article" xlink:type="simple"><person-group person-group-type="author"><name name-style="western"><surname>Taki</surname><given-names>I. s.</given-names></name></person-group><year>1946</year><article-title>The freshwater mollusks in Musashino</article-title><source>Collecting and breeding</source><volume>8</volume><issue>11</issue><fpage>202</fpage><comment content-type="language">Japanese</comment></element-citation></ref><ref id="B5917016"><element-citation xmlns:xlink="http://www.w3.org/1999/xlink" publication-type="chapter" xlink:type="simple"><person-group person-group-type="author"><name name-style="western"><surname>Hirase</surname><given-names>S.</given-names></name><name name-style="western"><surname>Kuroda</surname><given-names>T.</given-names></name></person-group><year>1947</year><chapter-title><italic><tp:taxon-name><tp:taxon-name-part taxon-name-part-type="genus" reg="Cipangopaludina">Cipangopaludina</tp:taxon-name-part> <tp:taxon-name-part taxon-name-part-type="species" reg="japonica">japonica</tp:taxon-name-part></tp:taxon-name></italic> (Martens)</chapter-title><person-group person-group-type="editor"><name name-style="western"><surname>Uchida</surname><given-names>S.</given-names></name></person-group><source>An illustrated encyclopedia of the fauna of Japan, revised ver.</source><publisher-name>Hokuryu-kan</publisher-name><publisher-loc>Tokyo</publisher-loc><size units="page">1161-1161</size><comment content-type="language">Japanese</comment></element-citation></ref><ref id="B5554325"><element-citation xmlns:xlink="http://www.w3.org/1999/xlink" publication-type="book" xlink:type="simple"><person-group person-group-type="author"><name name-style="western"><surname>Kuroda</surname><given-names>T.</given-names></name></person-group><year>1947</year><source>Classified list of freshwater shells from the Japanese Islands</source><publisher-name>Mokuhachi-tengu-sya</publisher-name><publisher-loc>Kyoto</publisher-loc><size units="page">22</size><comment content-type="language">Japanese with English title</comment></element-citation></ref><ref id="B5915315"><element-citation xmlns:xlink="http://www.w3.org/1999/xlink" publication-type="chapter" xlink:type="simple"><person-group person-group-type="author"><name name-style="western"><surname>Hirase</surname><given-names>S.</given-names></name><name name-style="western"><surname>Kuroda</surname><given-names>T.</given-names></name></person-group><year>1947</year><chapter-title><italic><tp:taxon-name><tp:taxon-name-part taxon-name-part-type="genus" reg="Cipangopaludina">Cipangopaludina</tp:taxon-name-part> <tp:taxon-name-part taxon-name-part-type="species" reg="japonica">japonica</tp:taxon-name-part> <tp:taxon-name-part taxon-name-part-type="subspecies" reg="iwakawa">iwakawa</tp:taxon-name-part></tp:taxon-name></italic> (Pilsbry)</chapter-title><person-group person-group-type="editor"><name name-style="western"><surname>Uchida</surname><given-names>S.</given-names></name></person-group><source>An illustrated encyclopedia of the fauna of Japan, revised ver.</source><publisher-name>Hokuryu-kan</publisher-name><publisher-loc>Tokyo</publisher-loc><size units="page">1162-1162</size><comment content-type="language">Japanese</comment></element-citation></ref><ref id="B5553232"><element-citation xmlns:xlink="http://www.w3.org/1999/xlink" publication-type="article" xlink:type="simple"><person-group person-group-type="author"><name name-style="western"><surname>Habe</surname><given-names>T.</given-names></name></person-group><year>1990</year><article-title>The list of Japanese freshwater mollusks: 1</article-title><source>Hitachiobi</source><volume>54</volume><fpage>3</fpage><lpage>6</lpage><comment content-type="language">Japanese</comment></element-citation></ref><ref id="B5541197"><element-citation xmlns:xlink="http://www.w3.org/1999/xlink" publication-type="article" xlink:type="simple"><person-group person-group-type="author"><name name-style="western"><surname>Hirano</surname><given-names>Takahiro</given-names></name><name name-style="western"><surname>Saito</surname><given-names>Takumi</given-names></name><name name-style="western"><surname>Tsunamoto</surname><given-names>Yoshihiro</given-names></name><name name-style="western"><surname>Koseki</surname><given-names>Joichiro</given-names></name><name name-style="western"><surname>Prozorova</surname><given-names>Larisa</given-names></name><name name-style="western"><surname>Do</surname><given-names>Van Tu</given-names></name><name name-style="western"><surname>Matsuoka</surname><given-names>Keiji</given-names></name><name name-style="western"><surname>Nakai</surname><given-names>Katsuki</given-names></name><name name-style="western"><surname>Suyama</surname><given-names>Yoshihisa</given-names></name><name name-style="western"><surname>Chiba</surname><given-names>Satoshi</given-names></name></person-group><year>2019</year><article-title>Role of ancient lakes in genetic and phenotypic diversification of freshwater snails</article-title><source>Molecular Ecology</source><volume>28</volume><issue>23</issue><fpage>5032</fpage><lpage>5051</lpage><pub-id pub-id-type="doi">10.1111/mec.15272</pub-id></element-citation></ref><ref id="B5565677"><element-citation xmlns:xlink="http://www.w3.org/1999/xlink" publication-type="book" xlink:type="simple"><person-group person-group-type="author"><name name-style="western"><surname>Kihira</surname><given-names>H.</given-names></name><name name-style="western"><surname>Matsuda</surname><given-names>M</given-names></name><name name-style="western"><surname>Uchiyama</surname><given-names>R.</given-names></name></person-group><year>2009</year><source>Freshwater Molluscs of Japan 1: Freshwater Molluscs of Lake Biwa and the Yodo River, revised ver.</source><publisher-name>Pisces</publisher-name><publisher-loc>Tokyo</publisher-loc><size units="page">159</size><comment content-type="language">Japanese</comment></element-citation></ref><ref id="B5553242"><element-citation xmlns:xlink="http://www.w3.org/1999/xlink" publication-type="book" xlink:type="simple"><person-group person-group-type="author"><name name-style="western"><surname>Masuda</surname><given-names>O.</given-names></name><name name-style="western"><surname>Uchiyama</surname><given-names>R.</given-names></name></person-group><year>2004</year><source>Freshwater mollusks of Japan 2: freshwater mollusks of Japan, including brackish water species.</source><publisher-name>Pisces</publisher-name><publisher-loc>Tokyo</publisher-loc><size units="page">240</size><comment content-type="language">Japanese</comment></element-citation></ref><ref id="B5552164"><element-citation xmlns:xlink="http://www.w3.org/1999/xlink" publication-type="article" xlink:type="simple"><person-group person-group-type="author"><name name-style="western"><surname>Hirano</surname><given-names>Takahiro</given-names></name><name name-style="western"><surname>Saito</surname><given-names>Takumi</given-names></name><name name-style="western"><surname>Tsunamoto</surname><given-names>Yoshihiro</given-names></name><name name-style="western"><surname>Koseki</surname><given-names>Joichiro</given-names></name><name name-style="western"><surname>Ye</surname><given-names>Bin</given-names></name><name name-style="western"><surname>Do</surname><given-names>Van Tu</given-names></name><name name-style="western"><surname>Miura</surname><given-names>Osamu</given-names></name><name name-style="western"><surname>Suyama</surname><given-names>Yoshihisa</given-names></name><name name-style="western"><surname>Chiba</surname><given-names>Satoshi</given-names></name></person-group><year>2019</year><article-title>Enigmatic incongruence between mtDNA and nDNA revealed by multi-locus phylogenomic analyses in freshwater snails</article-title><source>Scientific Reports</source><volume>9</volume><issue>1</issue><pub-id pub-id-type="doi">10.1038/s41598-019-42682-0</pub-id></element-citation></ref><ref id="B5916334"><element-citation xmlns:xlink="http://www.w3.org/1999/xlink" publication-type="chapter" xlink:type="simple"><person-group person-group-type="author"><name name-style="western"><surname>Okada</surname><given-names>Y.</given-names></name><name name-style="western"><surname>Kurasawa</surname><given-names>H.</given-names></name></person-group><year>1950</year><chapter-title>A study of <tp:taxon-name><tp:taxon-name-part taxon-name-part-type="family">Viviparidae</tp:taxon-name-part></tp:taxon-name> in Japan</chapter-title><person-group person-group-type="editor"><name name-style="western"><surname>Okada</surname><given-names>Y.</given-names></name></person-group><source>Studies of fishery animals (1)</source><publisher-name>Japan Publishing Cooperation</publisher-name><publisher-loc>Tokyo</publisher-loc><size units="page">141-165</size><comment content-type="language">Japanese</comment><pub-id pub-id-type="doi">10.11501/2470294</pub-id></element-citation></ref><ref id="B5917030"><element-citation xmlns:xlink="http://www.w3.org/1999/xlink" publication-type="chapter" xlink:type="simple"><person-group person-group-type="author"><name name-style="western"><surname>Habe</surname><given-names>T.</given-names></name></person-group><year>1973</year><chapter-title><tp:taxon-name>
              <tp:taxon-name-part taxon-name-part-type="phylum">Mollusca</tp:taxon-name-part>
            </tp:taxon-name></chapter-title><person-group person-group-type="editor"><name name-style="western"><surname>Ueno</surname><given-names>M.</given-names></name></person-group><source>The late Tamiji Kawamura freshwater biology of Japan, enlarged and revised edition</source><publisher-name>Hokuryu-kan</publisher-name><publisher-loc>Tokyo</publisher-loc><size units="page">309-341</size><comment content-type="language">Japanese with English title</comment></element-citation></ref></ref-list></tp:taxon-treatment>
