# Supplementary material for: New insights from museum specimens: a case of Viviparidae (Caenogastropoda: Mollusca) in Iwakawa’s collection preserved in the National Museum of Nature and Science, Tokyo
Source: Biodivers Data J. 2020 Dec 21;8:e52233. doi: 10.3897/BDJ.8.e52233 (PMC7769901; doi:10.3897/BDJ.8.e52233)
Supplement: XML Treatment for Heterogen longispira [file BDJ.8.e52233-treatment2.xml]

<!DOCTYPE tp:taxon-treatment
  PUBLIC "-//TaxonX//DTD Taxonomic Treatment Publishing DTD v0 20100105//EN" "tax-treatment-NSO.dtd">
<tp:taxon-treatment xmlns:tp="http://www.plazi.org/taxpub"><tp:treatment-meta><mixed-citation publication-type="journal"><person-group><name><surname>Saito</surname><given-names>Takumi</given-names></name><name><surname>Kagawa</surname><given-names>Osamu</given-names></name></person-group><article-title>New insights from museum specimens: a case of <tp:taxon-name><tp:taxon-name-part taxon-name-part-type="family">Viviparidae</tp:taxon-name-part></tp:taxon-name> (<tp:taxon-name><tp:taxon-name-part taxon-name-part-type="subclass">Caenogastropoda</tp:taxon-name-part></tp:taxon-name>: <tp:taxon-name><tp:taxon-name-part taxon-name-part-type="phylum">Mollusca</tp:taxon-name-part></tp:taxon-name>) in Iwakawa’s collection preserved in the National Museum of Nature and Science, Tokyo</article-title><source>Biodivers Data J</source><day>21</day><month>12</month><year>2020</year><volume>8</volume><pub-id pub-id-type="doi">10.3897/BDJ.8.e52233</pub-id></mixed-citation></tp:treatment-meta><tp:nomenclature><tp:taxon-name><object-id xmlns:xlink="http://www.w3.org/1999/xlink" content-type="arpha" xlink:type="simple">3B035A91-356C-56D2-93AB-05E0A55E53CD</object-id><tp:taxon-name-part taxon-name-part-type="genus">Heterogen</tp:taxon-name-part> <tp:taxon-name-part taxon-name-part-type="species">longispira</tp:taxon-name-part></tp:taxon-name><tp:taxon-authority>(Smith, 1886)</tp:taxon-authority><tp:nomenclature-citation-list><tp:nomenclature-citation><tp:taxon-name><tp:taxon-name-part taxon-name-part-type="genus" reg="Paludina">Paludina</tp:taxon-name-part> <tp:taxon-name-part taxon-name-part-type="species" reg="ingallsiana">ingallsiana</tp:taxon-name-part></tp:taxon-name><comment> — <xref ref-type="bibr" rid="B5554371">Kobelt 1879</xref>: 124, pl. 10, figs. 15–18, pl. 11, fig. 2 [part; pl. 10, figs. 15–16 and 18 seemingly have the intermediate morphology between <italic><tp:taxon-name><tp:taxon-name-part taxon-name-part-type="genus" reg="Heterogen">H.</tp:taxon-name-part> <tp:taxon-name-part taxon-name-part-type="species" reg="japonica">japonica</tp:taxon-name-part></tp:taxon-name></italic> and <italic><tp:taxon-name><tp:taxon-name-part taxon-name-part-type="genus" reg="Heterogen">H.</tp:taxon-name-part> <tp:taxon-name-part taxon-name-part-type="species" reg="longispira">longispira</tp:taxon-name-part></tp:taxon-name></italic>, see discussion]; <xref ref-type="bibr" rid="B5557961">Tanba et al. 1883</xref>: 368; <xref ref-type="bibr" rid="B5554128">Iwakawa 1895</xref>: 412 [part]; <xref ref-type="bibr" rid="B5554138">Iwakawa 1897a</xref>: 86 [part]; <xref ref-type="bibr" rid="B5554148">Iwakawa 1897b</xref>: 5 [part].</comment></tp:nomenclature-citation><tp:nomenclature-citation><tp:taxon-name><tp:taxon-name-part taxon-name-part-type="genus" reg="Paludina">Paludina</tp:taxon-name-part> <tp:taxon-name-part taxon-name-part-type="species" reg="longispira">longispira</tp:taxon-name-part></tp:taxon-name><comment><xref ref-type="bibr" rid="B5554285">Smith 1886</xref>: 57–58. Type locality: Lake Biwa. (original description).</comment></tp:nomenclature-citation><tp:nomenclature-citation><tp:taxon-name><tp:taxon-name-part taxon-name-part-type="genus" reg="Viviparus">Viviparus</tp:taxon-name-part> <tp:taxon-name-part taxon-name-part-type="species" reg="sclateri">sclateri</tp:taxon-name-part></tp:taxon-name><comment> — <xref ref-type="bibr" rid="B5554315">Pilsbry 1902</xref>: 118, pl.9, fig. 4 [part; see discussion]; <xref ref-type="bibr" rid="B5554158">Hirase 1909</xref>: 45 [part?]; <xref ref-type="bibr" rid="B5554167">Hirase 1910</xref>: 15 [part?]; <xref ref-type="bibr" rid="B5554219">Lake Biwa fisheries experimental station 1915</xref>: 30, fig. 13; <xref ref-type="bibr" rid="B5554247">Iwakawa 1919</xref>: 72 [part].</comment></tp:nomenclature-citation><tp:nomenclature-citation><tp:taxon-name><tp:taxon-name-part taxon-name-part-type="genus" reg="Vivipara">Vivipara</tp:taxon-name-part> <tp:taxon-name-part taxon-name-part-type="species" reg="sclateri">sclateri</tp:taxon-name-part></tp:taxon-name><comment> — <xref ref-type="bibr" rid="B5915871">Kobelt 1909</xref>: 102, pl. 16, figs. 7, 9, pl. 17, figs. 1–5. [part; pl. 16, fig. 9 and pl. 17, figs. 3, 5 seemingly have the intermediate morphology between <italic><tp:taxon-name><tp:taxon-name-part taxon-name-part-type="genus" reg="Heterogen">H.</tp:taxon-name-part> <tp:taxon-name-part taxon-name-part-type="species" reg="japonica">japonica</tp:taxon-name-part></tp:taxon-name></italic> and <italic><tp:taxon-name><tp:taxon-name-part taxon-name-part-type="genus" reg="Heterogen">H.</tp:taxon-name-part> <tp:taxon-name-part taxon-name-part-type="species" reg="longispira">longispira</tp:taxon-name-part></tp:taxon-name></italic>, see discussion]; <xref ref-type="bibr" rid="B5554228">Annandale 1916</xref>: 46 [part]; <xref ref-type="bibr" rid="B5554238">Kawamura 1918</xref>: 358, fig. 441 [part?].</comment></tp:nomenclature-citation><tp:nomenclature-citation><tp:taxon-name><tp:taxon-name-part taxon-name-part-type="genus" reg="Heterogen">Heterogen</tp:taxon-name-part> <tp:taxon-name-part taxon-name-part-type="species" reg="turris">turris</tp:taxon-name-part></tp:taxon-name><comment><xref ref-type="bibr" rid="B5554275">Annandale 1921</xref>: 400, figs. 1–2. Type locality: Lake Biwa. (original description).</comment></tp:nomenclature-citation><tp:nomenclature-citation><tp:taxon-name><tp:taxon-name-part taxon-name-part-type="genus" reg="Viviparus">Viviparus</tp:taxon-name-part> (<tp:taxon-name-part taxon-name-part-type="subgenus" reg="Heterogen">Heterogen</tp:taxon-name-part>) <tp:taxon-name-part taxon-name-part-type="species" reg="turris">turris</tp:taxon-name-part></tp:taxon-name><comment> — <xref ref-type="bibr" rid="B5915289">Hirase 1927</xref>: 1381, fig. 2655.</comment></tp:nomenclature-citation><tp:nomenclature-citation><tp:taxon-name><tp:taxon-name-part taxon-name-part-type="genus" reg="Viviparus">Viviparus</tp:taxon-name-part> (<tp:taxon-name-part taxon-name-part-type="subgenus" reg="Heterogen">Heterogen</tp:taxon-name-part>) <tp:taxon-name-part taxon-name-part-type="species" reg="longispira">longispira</tp:taxon-name-part></tp:taxon-name><comment> — <xref ref-type="bibr" rid="B5554601">Prashad 1928</xref>: 172, pl. 19, fig. 7.</comment></tp:nomenclature-citation><tp:nomenclature-citation><tp:taxon-name><tp:taxon-name-part taxon-name-part-type="genus" reg="Heterogen">Heterogen</tp:taxon-name-part> <tp:taxon-name-part taxon-name-part-type="species" reg="longispira">longispira</tp:taxon-name-part></tp:taxon-name><comment> — <xref ref-type="bibr" rid="B5554325">Kuroda 1947b</xref>: 3.</comment></tp:nomenclature-citation><tp:nomenclature-citation><tp:taxon-name><tp:taxon-name-part taxon-name-part-type="genus" reg="Viviparus">Viviparus</tp:taxon-name-part> (<tp:taxon-name-part taxon-name-part-type="subgenus" reg="Heterogen">Heterogen</tp:taxon-name-part>) <tp:taxon-name-part taxon-name-part-type="species" reg="turis">turis</tp:taxon-name-part></tp:taxon-name><comment> — <xref ref-type="bibr" rid="B5916334">Okada and Kurasawa 1950</xref>: 153, figs. 10–11, and 14, (in text), pl. 2, figs. 7–8, pl. 3, figs. 9–10, pl. 4, figs. a"–g". [sic].</comment></tp:nomenclature-citation><tp:nomenclature-citation><tp:taxon-name><tp:taxon-name-part taxon-name-part-type="genus" reg="Viviparus">Viviparus</tp:taxon-name-part> <tp:taxon-name-part taxon-name-part-type="species" reg="longispira">longispira</tp:taxon-name-part></tp:taxon-name><comment> — <xref ref-type="bibr" rid="B5576376">Hirase and Taki 1951</xref>: pl. 77, fig. 10.</comment></tp:nomenclature-citation><tp:nomenclature-citation><tp:taxon-name><tp:taxon-name-part taxon-name-part-type="genus" reg="Cipangopaludina">Cipangopaludina</tp:taxon-name-part> (<tp:taxon-name-part taxon-name-part-type="subgenus" reg="Heterogen">Heterogen</tp:taxon-name-part>) <tp:taxon-name-part taxon-name-part-type="species" reg="longispira">longispira</tp:taxon-name-part></tp:taxon-name><comment> — <xref ref-type="bibr" rid="B5915819">Kuroda and Habe 1965a</xref>: 48, fig. 151.</comment></tp:nomenclature-citation></tp:nomenclature-citation-list></tp:nomenclature><tp:treatment-sec sec-type="materials"><title>Materials</title><list list-type="alpha-lower" list-content="occurrences"><list-item><p><bold>Type status:</bold> <named-content xmlns:xlink="http://www.w3.org/1999/xlink" content-type="dwc:typeStatus" xlink:type="simple">Other material</named-content>. <bold>Occurrence:</bold> occurrenceDetails: <named-content xmlns:xlink="http://www.w3.org/1999/xlink" content-type="dwc:occurrenceDetails" xlink:type="simple"><ext-link ext-link-type="uri" xlink:href="https://www.gbif.org/occurrence/2864965305" xlink:type="simple">https://www.gbif.org/occurrence/2864965305</ext-link></named-content>; catalogNumber: <named-content xmlns:xlink="http://www.w3.org/1999/xlink" content-type="dwc:catalogNumber" xlink:type="simple">2964L ex.NSMT-Mo 2964</named-content>; recordNumber: <named-content xmlns:xlink="http://www.w3.org/1999/xlink" content-type="dwc:recordNumber" xlink:type="simple">2964 in Iwakawa 1919</named-content>; individualCount: <named-content xmlns:xlink="http://www.w3.org/1999/xlink" content-type="dwc:individualCount" xlink:type="simple">1</named-content>; lifeStage: <named-content xmlns:xlink="http://www.w3.org/1999/xlink" content-type="dwc:lifeStage" xlink:type="simple">adult</named-content>; preparations: <named-content xmlns:xlink="http://www.w3.org/1999/xlink" content-type="dwc:preparations" xlink:type="simple">shell (dried)</named-content>; previousIdentifications: <named-content xmlns:xlink="http://www.w3.org/1999/xlink" content-type="dwc:previousIdentifications" xlink:type="simple"><italic><tp:taxon-name><tp:taxon-name-part taxon-name-part-type="genus" reg="Viviparus">Viviparus</tp:taxon-name-part> <tp:taxon-name-part taxon-name-part-type="species" reg="sclateri">sclateri</tp:taxon-name-part></tp:taxon-name></italic> (Frauenfeld, 1865) in Tomotaro Iwakakawa. 1919. Catalogue of Japanese <tp:taxon-name><tp:taxon-name-part taxon-name-part-type="phylum">Mollusca</tp:taxon-name-part></tp:taxon-name> in the Natural history department, Tokyo Imperial Museum, the tokyo Imperial Museum, Tokyo, Japan, p. 72.</named-content>; occurrenceID: <named-content xmlns:xlink="http://www.w3.org/1999/xlink" content-type="dwc:occurrenceID" xlink:type="simple">paper:SK2020:2964L</named-content>; <bold>Taxon:</bold> scientificName: <named-content xmlns:xlink="http://www.w3.org/1999/xlink" content-type="dwc:scientificName" xlink:type="simple"><italic><tp:taxon-name><tp:taxon-name-part taxon-name-part-type="genus" reg="Heterogen">Heterogen</tp:taxon-name-part> <tp:taxon-name-part taxon-name-part-type="species" reg="longispira">longispira</tp:taxon-name-part></tp:taxon-name></italic> (Smith, 1886)</named-content>; kingdom: <named-content xmlns:xlink="http://www.w3.org/1999/xlink" content-type="dwc:kingdom" xlink:type="simple"><tp:taxon-name><tp:taxon-name-part taxon-name-part-type="kingdom">Animalia</tp:taxon-name-part></tp:taxon-name></named-content>; phylum: <named-content xmlns:xlink="http://www.w3.org/1999/xlink" content-type="dwc:phylum" xlink:type="simple"><tp:taxon-name><tp:taxon-name-part taxon-name-part-type="phylum">Mollusca</tp:taxon-name-part></tp:taxon-name></named-content>; family: <named-content xmlns:xlink="http://www.w3.org/1999/xlink" content-type="dwc:family" xlink:type="simple"><tp:taxon-name><tp:taxon-name-part taxon-name-part-type="family">Viviparidae</tp:taxon-name-part></tp:taxon-name></named-content>; vernacularName: <named-content xmlns:xlink="http://www.w3.org/1999/xlink" content-type="dwc:vernacularName" xlink:type="simple">Naga-tanishi (in Japanese name)</named-content>; <bold>Location:</bold> country: <named-content xmlns:xlink="http://www.w3.org/1999/xlink" content-type="dwc:country" xlink:type="simple">Japan</named-content>; stateProvince: <named-content xmlns:xlink="http://www.w3.org/1999/xlink" content-type="dwc:stateProvince" xlink:type="simple">Shiga</named-content>; locality: <named-content xmlns:xlink="http://www.w3.org/1999/xlink" content-type="dwc:locality" xlink:type="simple">Lake Biwa</named-content>; verbatimLocality: <named-content xmlns:xlink="http://www.w3.org/1999/xlink" content-type="dwc:verbatimLocality" xlink:type="simple">Biwa-ko (in Japanese) [Lake Biwa]</named-content>; <bold>Identification:</bold> identifiedBy: <named-content xmlns:xlink="http://www.w3.org/1999/xlink" content-type="dwc:identifiedBy" xlink:type="simple">Takumi Saito</named-content>; dateIdentified: <named-content xmlns:xlink="http://www.w3.org/1999/xlink" content-type="dwc:dateIdentified" xlink:type="simple">2020-02-03/04</named-content>; <bold>Event:</bold> year: <named-content xmlns:xlink="http://www.w3.org/1999/xlink" content-type="dwc:year" xlink:type="simple">before 1919</named-content>; <bold>Record Level:</bold> language: <named-content xmlns:xlink="http://www.w3.org/1999/xlink" content-type="dwc:language" xlink:type="simple">Japanese</named-content>; bibliographicCitation: <named-content xmlns:xlink="http://www.w3.org/1999/xlink" content-type="dwc:bibliographicCitation" xlink:type="simple">Tomotaro Iwakakawa. 1919. Catalogue of Japanese <tp:taxon-name><tp:taxon-name-part taxon-name-part-type="phylum">Mollusca</tp:taxon-name-part></tp:taxon-name> in the Natural history department, Tokyo Imperial Museum, the tokyo Imperial Museum, Tokyo, Japan, p. 72.</named-content>; institutionCode: <named-content xmlns:xlink="http://www.w3.org/1999/xlink" content-type="dwc:institutionCode" xlink:type="simple">NSMT</named-content>; collectionCode: <named-content xmlns:xlink="http://www.w3.org/1999/xlink" content-type="dwc:collectionCode" xlink:type="simple">Mo</named-content>; basisOfRecord: <named-content xmlns:xlink="http://www.w3.org/1999/xlink" content-type="dwc:basisOfRecord" xlink:type="simple">PreservedSpecimen</named-content></p></list-item><list-item><p><bold>Type status:</bold> <named-content xmlns:xlink="http://www.w3.org/1999/xlink" content-type="dwc:typeStatus" xlink:type="simple">Other material</named-content>. <bold>Occurrence:</bold> occurrenceDetails: <named-content xmlns:xlink="http://www.w3.org/1999/xlink" content-type="dwc:occurrenceDetails" xlink:type="simple"><ext-link ext-link-type="uri" xlink:href="https://www.gbif.org/occurrence/2864965303" xlink:type="simple">https://www.gbif.org/occurrence/2864965303</ext-link></named-content>; catalogNumber: <named-content xmlns:xlink="http://www.w3.org/1999/xlink" content-type="dwc:catalogNumber" xlink:type="simple">2966L ex.NSMT-Mo 2966</named-content>; recordNumber: <named-content xmlns:xlink="http://www.w3.org/1999/xlink" content-type="dwc:recordNumber" xlink:type="simple">2966 in Iwakawa 1919</named-content>; individualCount: <named-content xmlns:xlink="http://www.w3.org/1999/xlink" content-type="dwc:individualCount" xlink:type="simple">2</named-content>; lifeStage: <named-content xmlns:xlink="http://www.w3.org/1999/xlink" content-type="dwc:lifeStage" xlink:type="simple">1adult 1 young</named-content>; preparations: <named-content xmlns:xlink="http://www.w3.org/1999/xlink" content-type="dwc:preparations" xlink:type="simple">shell (dried)</named-content>; previousIdentifications: <named-content xmlns:xlink="http://www.w3.org/1999/xlink" content-type="dwc:previousIdentifications" xlink:type="simple"><italic><tp:taxon-name><tp:taxon-name-part taxon-name-part-type="genus" reg="Viviparus">Viviparus</tp:taxon-name-part> <tp:taxon-name-part taxon-name-part-type="species" reg="sclateri">sclateri</tp:taxon-name-part></tp:taxon-name></italic> (Frauenfeld, 1865) in Tomotaro Iwakakawa. 1919. Catalogue of Japanese <tp:taxon-name><tp:taxon-name-part taxon-name-part-type="phylum">Mollusca</tp:taxon-name-part></tp:taxon-name> in the Natural history department, Tokyo Imperial Museum, the tokyo Imperial Museum, Tokyo, Japan, p. 72.</named-content>; occurrenceID: <named-content xmlns:xlink="http://www.w3.org/1999/xlink" content-type="dwc:occurrenceID" xlink:type="simple">paper:SK2020:2966L</named-content>; <bold>Taxon:</bold> scientificName: <named-content xmlns:xlink="http://www.w3.org/1999/xlink" content-type="dwc:scientificName" xlink:type="simple"><italic><tp:taxon-name><tp:taxon-name-part taxon-name-part-type="genus" reg="Heterogen">Heterogen</tp:taxon-name-part> <tp:taxon-name-part taxon-name-part-type="species" reg="longispira">longispira</tp:taxon-name-part></tp:taxon-name></italic> (Smith, 1886)</named-content>; kingdom: <named-content xmlns:xlink="http://www.w3.org/1999/xlink" content-type="dwc:kingdom" xlink:type="simple"><tp:taxon-name><tp:taxon-name-part taxon-name-part-type="kingdom">Animalia</tp:taxon-name-part></tp:taxon-name></named-content>; phylum: <named-content xmlns:xlink="http://www.w3.org/1999/xlink" content-type="dwc:phylum" xlink:type="simple"><tp:taxon-name><tp:taxon-name-part taxon-name-part-type="phylum">Mollusca</tp:taxon-name-part></tp:taxon-name></named-content>; family: <named-content xmlns:xlink="http://www.w3.org/1999/xlink" content-type="dwc:family" xlink:type="simple"><tp:taxon-name><tp:taxon-name-part taxon-name-part-type="family">Viviparidae</tp:taxon-name-part></tp:taxon-name></named-content>; vernacularName: <named-content xmlns:xlink="http://www.w3.org/1999/xlink" content-type="dwc:vernacularName" xlink:type="simple">Naga-tanishi (in Japanese name)</named-content>; <bold>Location:</bold> country: <named-content xmlns:xlink="http://www.w3.org/1999/xlink" content-type="dwc:country" xlink:type="simple">Japan</named-content>; stateProvince: <named-content xmlns:xlink="http://www.w3.org/1999/xlink" content-type="dwc:stateProvince" xlink:type="simple">Shiga</named-content>; locality: <named-content xmlns:xlink="http://www.w3.org/1999/xlink" content-type="dwc:locality" xlink:type="simple">Hikone, Hikone City</named-content>; verbatimLocality: <named-content xmlns:xlink="http://www.w3.org/1999/xlink" content-type="dwc:verbatimLocality" xlink:type="simple">Hikone (in Japanese) [Hikone, Hikone City]</named-content>; <bold>Identification:</bold> identifiedBy: <named-content xmlns:xlink="http://www.w3.org/1999/xlink" content-type="dwc:identifiedBy" xlink:type="simple">Takumi Saito</named-content>; dateIdentified: <named-content xmlns:xlink="http://www.w3.org/1999/xlink" content-type="dwc:dateIdentified" xlink:type="simple">2020-02-03/04</named-content>; <bold>Event:</bold> year: <named-content xmlns:xlink="http://www.w3.org/1999/xlink" content-type="dwc:year" xlink:type="simple">before 1919</named-content>; <bold>Record Level:</bold> language: <named-content xmlns:xlink="http://www.w3.org/1999/xlink" content-type="dwc:language" xlink:type="simple">Japanese</named-content>; bibliographicCitation: <named-content xmlns:xlink="http://www.w3.org/1999/xlink" content-type="dwc:bibliographicCitation" xlink:type="simple">Tomotaro Iwakakawa. 1919. Catalogue of Japanese <tp:taxon-name><tp:taxon-name-part taxon-name-part-type="phylum">Mollusca</tp:taxon-name-part></tp:taxon-name> in the Natural history department, Tokyo Imperial Museum, the tokyo Imperial Museum, Tokyo, Japan, p. 72.</named-content>; institutionCode: <named-content xmlns:xlink="http://www.w3.org/1999/xlink" content-type="dwc:institutionCode" xlink:type="simple">NSMT</named-content>; collectionCode: <named-content xmlns:xlink="http://www.w3.org/1999/xlink" content-type="dwc:collectionCode" xlink:type="simple">Mo</named-content>; basisOfRecord: <named-content xmlns:xlink="http://www.w3.org/1999/xlink" content-type="dwc:basisOfRecord" xlink:type="simple">PreservedSpecimen</named-content></p></list-item><list-item><p><bold>Type status:</bold> <named-content xmlns:xlink="http://www.w3.org/1999/xlink" content-type="dwc:typeStatus" xlink:type="simple">Other material</named-content>. <bold>Occurrence:</bold> occurrenceDetails: <named-content xmlns:xlink="http://www.w3.org/1999/xlink" content-type="dwc:occurrenceDetails" xlink:type="simple"><ext-link ext-link-type="uri" xlink:href="https://www.gbif.org/occurrence/2864965313" xlink:type="simple">https://www.gbif.org/occurrence/2864965313</ext-link></named-content>; catalogNumber: <named-content xmlns:xlink="http://www.w3.org/1999/xlink" content-type="dwc:catalogNumber" xlink:type="simple">2969L ex.NSMT-Mo 2969</named-content>; recordNumber: <named-content xmlns:xlink="http://www.w3.org/1999/xlink" content-type="dwc:recordNumber" xlink:type="simple">2969 in Iwakawa 1919</named-content>; individualCount: <named-content xmlns:xlink="http://www.w3.org/1999/xlink" content-type="dwc:individualCount" xlink:type="simple">6</named-content>; lifeStage: <named-content xmlns:xlink="http://www.w3.org/1999/xlink" content-type="dwc:lifeStage" xlink:type="simple">adults</named-content>; preparations: <named-content xmlns:xlink="http://www.w3.org/1999/xlink" content-type="dwc:preparations" xlink:type="simple">shell (dried)</named-content>; previousIdentifications: <named-content xmlns:xlink="http://www.w3.org/1999/xlink" content-type="dwc:previousIdentifications" xlink:type="simple"><italic><tp:taxon-name><tp:taxon-name-part taxon-name-part-type="genus" reg="Viviparus">Viviparus</tp:taxon-name-part> <tp:taxon-name-part taxon-name-part-type="species" reg="sclateri">sclateri</tp:taxon-name-part></tp:taxon-name></italic> (Frauenfeld, 1865) in Tomotaro Iwakakawa. 1919. Catalogue of Japanese <tp:taxon-name><tp:taxon-name-part taxon-name-part-type="phylum">Mollusca</tp:taxon-name-part></tp:taxon-name> in the Natural history department, Tokyo Imperial Museum, the tokyo Imperial Museum, Tokyo, Japan, p. 72.</named-content>; occurrenceID: <named-content xmlns:xlink="http://www.w3.org/1999/xlink" content-type="dwc:occurrenceID" xlink:type="simple">paper:SK2020:2969L</named-content>; <bold>Taxon:</bold> scientificName: <named-content xmlns:xlink="http://www.w3.org/1999/xlink" content-type="dwc:scientificName" xlink:type="simple"><italic><tp:taxon-name><tp:taxon-name-part taxon-name-part-type="genus" reg="Heterogen">Heterogen</tp:taxon-name-part> <tp:taxon-name-part taxon-name-part-type="species" reg="longispira">longispira</tp:taxon-name-part></tp:taxon-name></italic> (Smith, 1886)</named-content>; kingdom: <named-content xmlns:xlink="http://www.w3.org/1999/xlink" content-type="dwc:kingdom" xlink:type="simple"><tp:taxon-name><tp:taxon-name-part taxon-name-part-type="kingdom">Animalia</tp:taxon-name-part></tp:taxon-name></named-content>; phylum: <named-content xmlns:xlink="http://www.w3.org/1999/xlink" content-type="dwc:phylum" xlink:type="simple"><tp:taxon-name><tp:taxon-name-part taxon-name-part-type="phylum">Mollusca</tp:taxon-name-part></tp:taxon-name></named-content>; family: <named-content xmlns:xlink="http://www.w3.org/1999/xlink" content-type="dwc:family" xlink:type="simple"><tp:taxon-name><tp:taxon-name-part taxon-name-part-type="family">Viviparidae</tp:taxon-name-part></tp:taxon-name></named-content>; vernacularName: <named-content xmlns:xlink="http://www.w3.org/1999/xlink" content-type="dwc:vernacularName" xlink:type="simple">Naga-tanishi (in Japanese name)</named-content>; <bold>Location:</bold> country: <named-content xmlns:xlink="http://www.w3.org/1999/xlink" content-type="dwc:country" xlink:type="simple">Japan</named-content>; stateProvince: <named-content xmlns:xlink="http://www.w3.org/1999/xlink" content-type="dwc:stateProvince" xlink:type="simple">Shiga</named-content>; locality: <named-content xmlns:xlink="http://www.w3.org/1999/xlink" content-type="dwc:locality" xlink:type="simple">Zeze, Ohtsu City</named-content>; verbatimLocality: <named-content xmlns:xlink="http://www.w3.org/1999/xlink" content-type="dwc:verbatimLocality" xlink:type="simple">Zeze (in Japanese) [Zeze, Ohtsu City]</named-content>; <bold>Identification:</bold> identifiedBy: <named-content xmlns:xlink="http://www.w3.org/1999/xlink" content-type="dwc:identifiedBy" xlink:type="simple">Takumi Saito</named-content>; dateIdentified: <named-content xmlns:xlink="http://www.w3.org/1999/xlink" content-type="dwc:dateIdentified" xlink:type="simple">2020-02-03/04</named-content>; identificationRemarks: <named-content xmlns:xlink="http://www.w3.org/1999/xlink" content-type="dwc:identificationRemarks" xlink:type="simple">Some specimens are presumed to be hybrid species between <italic><tp:taxon-name><tp:taxon-name-part taxon-name-part-type="genus" reg="Heterogen">H.</tp:taxon-name-part> <tp:taxon-name-part taxon-name-part-type="species" reg="longispira">longispira</tp:taxon-name-part></tp:taxon-name></italic> and <italic><tp:taxon-name><tp:taxon-name-part taxon-name-part-type="genus" reg="Heterogen">H.</tp:taxon-name-part> <tp:taxon-name-part taxon-name-part-type="species" reg="japonica">japonica</tp:taxon-name-part></tp:taxon-name></italic> (see taxon discussion section).</named-content>; <bold>Event:</bold> year: <named-content xmlns:xlink="http://www.w3.org/1999/xlink" content-type="dwc:year" xlink:type="simple">before 1919</named-content>; <bold>Record Level:</bold> language: <named-content xmlns:xlink="http://www.w3.org/1999/xlink" content-type="dwc:language" xlink:type="simple">Japanese</named-content>; bibliographicCitation: <named-content xmlns:xlink="http://www.w3.org/1999/xlink" content-type="dwc:bibliographicCitation" xlink:type="simple">Tomotaro Iwakakawa. 1919. Catalogue of Japanese <tp:taxon-name><tp:taxon-name-part taxon-name-part-type="phylum">Mollusca</tp:taxon-name-part></tp:taxon-name> in the Natural history department, Tokyo Imperial Museum, the tokyo Imperial Museum, Tokyo, Japan, p. 72.</named-content>; institutionCode: <named-content xmlns:xlink="http://www.w3.org/1999/xlink" content-type="dwc:institutionCode" xlink:type="simple">NSMT</named-content>; collectionCode: <named-content xmlns:xlink="http://www.w3.org/1999/xlink" content-type="dwc:collectionCode" xlink:type="simple">Mo</named-content>; basisOfRecord: <named-content xmlns:xlink="http://www.w3.org/1999/xlink" content-type="dwc:basisOfRecord" xlink:type="simple">PreservedSpecimen</named-content></p></list-item><list-item><p><bold>Type status:</bold> <named-content xmlns:xlink="http://www.w3.org/1999/xlink" content-type="dwc:typeStatus" xlink:type="simple">Other material</named-content>. <bold>Occurrence:</bold> occurrenceDetails: <named-content xmlns:xlink="http://www.w3.org/1999/xlink" content-type="dwc:occurrenceDetails" xlink:type="simple"><ext-link ext-link-type="uri" xlink:href="https://www.gbif.org/occurrence/2864965314" xlink:type="simple">https://www.gbif.org/occurrence/2864965314</ext-link></named-content>; catalogNumber: <named-content xmlns:xlink="http://www.w3.org/1999/xlink" content-type="dwc:catalogNumber" xlink:type="simple">2970L ex.NSMT-Mo 2970</named-content>; recordNumber: <named-content xmlns:xlink="http://www.w3.org/1999/xlink" content-type="dwc:recordNumber" xlink:type="simple">2970 in Iwakawa 1919</named-content>; individualCount: <named-content xmlns:xlink="http://www.w3.org/1999/xlink" content-type="dwc:individualCount" xlink:type="simple">15</named-content>; lifeStage: <named-content xmlns:xlink="http://www.w3.org/1999/xlink" content-type="dwc:lifeStage" xlink:type="simple">11 adults 4 juveniles</named-content>; preparations: <named-content xmlns:xlink="http://www.w3.org/1999/xlink" content-type="dwc:preparations" xlink:type="simple">shell (dried)</named-content>; previousIdentifications: <named-content xmlns:xlink="http://www.w3.org/1999/xlink" content-type="dwc:previousIdentifications" xlink:type="simple"><italic><tp:taxon-name><tp:taxon-name-part taxon-name-part-type="genus" reg="Viviparus">Viviparus</tp:taxon-name-part> <tp:taxon-name-part taxon-name-part-type="species" reg="sclateri">sclateri</tp:taxon-name-part></tp:taxon-name></italic> (Frauenfeld, 1865) in Tomotaro Iwakakawa. 1919. Catalogue of Japanese <tp:taxon-name><tp:taxon-name-part taxon-name-part-type="phylum">Mollusca</tp:taxon-name-part></tp:taxon-name> in the Natural history department, Tokyo Imperial Museum, the tokyo Imperial Museum, Tokyo, Japan, p. 72.</named-content>; occurrenceID: <named-content xmlns:xlink="http://www.w3.org/1999/xlink" content-type="dwc:occurrenceID" xlink:type="simple">paper:SK2020:2970L</named-content>; <bold>Taxon:</bold> scientificName: <named-content xmlns:xlink="http://www.w3.org/1999/xlink" content-type="dwc:scientificName" xlink:type="simple"><italic><tp:taxon-name><tp:taxon-name-part taxon-name-part-type="genus" reg="Heterogen">Heterogen</tp:taxon-name-part> <tp:taxon-name-part taxon-name-part-type="species" reg="longispira">longispira</tp:taxon-name-part></tp:taxon-name></italic> (Smith, 1886)</named-content>; kingdom: <named-content xmlns:xlink="http://www.w3.org/1999/xlink" content-type="dwc:kingdom" xlink:type="simple"><tp:taxon-name><tp:taxon-name-part taxon-name-part-type="kingdom">Animalia</tp:taxon-name-part></tp:taxon-name></named-content>; phylum: <named-content xmlns:xlink="http://www.w3.org/1999/xlink" content-type="dwc:phylum" xlink:type="simple"><tp:taxon-name><tp:taxon-name-part taxon-name-part-type="phylum">Mollusca</tp:taxon-name-part></tp:taxon-name></named-content>; family: <named-content xmlns:xlink="http://www.w3.org/1999/xlink" content-type="dwc:family" xlink:type="simple"><tp:taxon-name><tp:taxon-name-part taxon-name-part-type="family">Viviparidae</tp:taxon-name-part></tp:taxon-name></named-content>; vernacularName: <named-content xmlns:xlink="http://www.w3.org/1999/xlink" content-type="dwc:vernacularName" xlink:type="simple">Naga-tanishi (in Japanese name)</named-content>; <bold>Location:</bold> country: <named-content xmlns:xlink="http://www.w3.org/1999/xlink" content-type="dwc:country" xlink:type="simple">Japan</named-content>; stateProvince: <named-content xmlns:xlink="http://www.w3.org/1999/xlink" content-type="dwc:stateProvince" xlink:type="simple">Shiga</named-content>; locality: <named-content xmlns:xlink="http://www.w3.org/1999/xlink" content-type="dwc:locality" xlink:type="simple">Seta River</named-content>; verbatimLocality: <named-content xmlns:xlink="http://www.w3.org/1999/xlink" content-type="dwc:verbatimLocality" xlink:type="simple">Seta-gawa (in Japanese) [the Seta River]</named-content>; <bold>Identification:</bold> identifiedBy: <named-content xmlns:xlink="http://www.w3.org/1999/xlink" content-type="dwc:identifiedBy" xlink:type="simple">Takumi Saito</named-content>; dateIdentified: <named-content xmlns:xlink="http://www.w3.org/1999/xlink" content-type="dwc:dateIdentified" xlink:type="simple">2020-02-03/04</named-content>; identificationRemarks: <named-content xmlns:xlink="http://www.w3.org/1999/xlink" content-type="dwc:identificationRemarks" xlink:type="simple">Some specimens are presumed to be hybrid species between <italic><tp:taxon-name><tp:taxon-name-part taxon-name-part-type="genus" reg="Heterogen">H.</tp:taxon-name-part> <tp:taxon-name-part taxon-name-part-type="species" reg="longispira">longispira</tp:taxon-name-part></tp:taxon-name></italic> and <italic><tp:taxon-name><tp:taxon-name-part taxon-name-part-type="genus" reg="Heterogen">H.</tp:taxon-name-part> <tp:taxon-name-part taxon-name-part-type="species" reg="japonica">japonica</tp:taxon-name-part></tp:taxon-name></italic> (see taxon discussion section).</named-content>; <bold>Event:</bold> year: <named-content xmlns:xlink="http://www.w3.org/1999/xlink" content-type="dwc:year" xlink:type="simple">before 1919</named-content>; <bold>Record Level:</bold> language: <named-content xmlns:xlink="http://www.w3.org/1999/xlink" content-type="dwc:language" xlink:type="simple">Japanese</named-content>; bibliographicCitation: <named-content xmlns:xlink="http://www.w3.org/1999/xlink" content-type="dwc:bibliographicCitation" xlink:type="simple">Tomotaro Iwakakawa. 1919. Catalogue of Japanese <tp:taxon-name><tp:taxon-name-part taxon-name-part-type="phylum">Mollusca</tp:taxon-name-part></tp:taxon-name> in the Natural history department, Tokyo Imperial Museum, the tokyo Imperial Museum, Tokyo, Japan, p. 72.</named-content>; institutionCode: <named-content xmlns:xlink="http://www.w3.org/1999/xlink" content-type="dwc:institutionCode" xlink:type="simple">NSMT</named-content>; collectionCode: <named-content xmlns:xlink="http://www.w3.org/1999/xlink" content-type="dwc:collectionCode" xlink:type="simple">Mo</named-content>; basisOfRecord: <named-content xmlns:xlink="http://www.w3.org/1999/xlink" content-type="dwc:basisOfRecord" xlink:type="simple">PreservedSpecimen</named-content></p></list-item></list></tp:treatment-sec><tp:treatment-sec sec-type="Diagnosis"><title>Diagnosis</title><p>Adult shell moderately large and very thick; shell shape subconical. Adult shell dark brown or greenish-brown sometimes covered with attachments; shell surface often having growth lines and several spiral ridges. Suture deeper than in any other viviparid from Japan; whorls strongly shouldered. Young shell small and relatively thin, but not fragile; shell shape pyramidal to subconical. Young shell bright olive; shell surface quite glossy having strong spiral ridges on upper part of spire. The shell size upon birth is larger than that of any other viviparid gastropod in Japan.</p></tp:treatment-sec><tp:treatment-sec sec-type="Taxon discussion"><title>Taxon discussion</title><p><italic><tp:taxon-name><tp:taxon-name-part taxon-name-part-type="genus" reg="Heterogen">Heterogen</tp:taxon-name-part> <tp:taxon-name-part taxon-name-part-type="species" reg="longspira">longspira</tp:taxon-name-part></tp:taxon-name></italic> can be distinguished from other Japanese <tp:taxon-name><tp:taxon-name-part taxon-name-part-type="family">Viviparidae</tp:taxon-name-part></tp:taxon-name> by criteria based on the illustrations and information from literature (Suppl. material <xref ref-type="supplementary-material" rid="S5945530">1</xref>). In particular, the juvenile and young shell have strong spiral ridges on the upper part of each whorl, this feature having crucial diagnostic value (<xref ref-type="bibr" rid="B5916334">Okada and Kurasawa 1950</xref>, <xref ref-type="bibr" rid="B5541197">Hirano et al. 2019b</xref>). Furthermore, the shell size of the juvenile upon birth is larger than that of any other viviparid gastropods in Japan.</p><p>Firstly, <italic><tp:taxon-name><tp:taxon-name-part taxon-name-part-type="genus" reg="Heterogen">H.</tp:taxon-name-part> <tp:taxon-name-part taxon-name-part-type="species" reg="longispira">longispira</tp:taxon-name-part></tp:taxon-name></italic> is easily distinguished from <italic><tp:taxon-name><tp:taxon-name-part taxon-name-part-type="genus" reg="Cipangopaludina">Cipangopaludina</tp:taxon-name-part></tp:taxon-name></italic> species/subspecies in Japan, based on the pyramidal shell shape, the higher spire, the narrower spire angle and the linear body whorl (<xref ref-type="bibr" rid="B5565677">Kihira et al. 2009</xref>; Fig. <xref ref-type="fig" rid="F5548842">4</xref>).</p><p>Besides, adult <italic><tp:taxon-name><tp:taxon-name-part taxon-name-part-type="genus" reg="Sinotaia">Sinotaia</tp:taxon-name-part> <tp:taxon-name-part taxon-name-part-type="species" reg="quadrata">quadrata</tp:taxon-name-part> <tp:taxon-name-part taxon-name-part-type="subspecies" reg="histrica">histrica</tp:taxon-name-part></tp:taxon-name></italic> is generally smaller than <italic><tp:taxon-name><tp:taxon-name-part taxon-name-part-type="genus" reg="Heterogen">H.</tp:taxon-name-part> <tp:taxon-name-part taxon-name-part-type="species" reg="longispira">longispira</tp:taxon-name-part></tp:taxon-name></italic>. There is a high morphological diversity in the shell shape of <italic><tp:taxon-name><tp:taxon-name-part taxon-name-part-type="genus" reg="Sinotaia">S.</tp:taxon-name-part> <tp:taxon-name-part taxon-name-part-type="species">q.</tp:taxon-name-part> <tp:taxon-name-part taxon-name-part-type="subspecies" reg="histrica">histrica</tp:taxon-name-part></tp:taxon-name></italic> (<xref ref-type="bibr" rid="B5565677">Kihira et al. 2009</xref>); however, the body whorl and the spire whorl are much more rounded and arched than those of <italic><tp:taxon-name><tp:taxon-name-part taxon-name-part-type="genus" reg="Heterogen">H.</tp:taxon-name-part> <tp:taxon-name-part taxon-name-part-type="species" reg="longispira">longispira</tp:taxon-name-part></tp:taxon-name></italic>. In addition, the suture of <italic><tp:taxon-name><tp:taxon-name-part taxon-name-part-type="genus" reg="Sinotaia">S.</tp:taxon-name-part> <tp:taxon-name-part taxon-name-part-type="species">q.</tp:taxon-name-part> <tp:taxon-name-part taxon-name-part-type="subspecies" reg="histrica">histrica</tp:taxon-name-part></tp:taxon-name></italic> is shallower than that of <italic><tp:taxon-name><tp:taxon-name-part taxon-name-part-type="genus" reg="Heterogen">H.</tp:taxon-name-part> <tp:taxon-name-part taxon-name-part-type="species" reg="longispira">longispira</tp:taxon-name-part></tp:taxon-name></italic>. The upper whorl of adult <italic><tp:taxon-name><tp:taxon-name-part taxon-name-part-type="genus" reg="Sinotaia">S.</tp:taxon-name-part> <tp:taxon-name-part taxon-name-part-type="species">q.</tp:taxon-name-part> <tp:taxon-name-part taxon-name-part-type="subspecies" reg="histrica">histrica</tp:taxon-name-part></tp:taxon-name></italic> does not have the pronounced spiral ridges. Moreover, the shell colour of <italic><tp:taxon-name><tp:taxon-name-part taxon-name-part-type="genus" reg="Sinotaia">S.</tp:taxon-name-part> <tp:taxon-name-part taxon-name-part-type="species">q.</tp:taxon-name-part> <tp:taxon-name-part taxon-name-part-type="subspecies" reg="histrica">histrica</tp:taxon-name-part></tp:taxon-name></italic> is brighter than that in <italic><tp:taxon-name><tp:taxon-name-part taxon-name-part-type="genus" reg="Heterogen">H.</tp:taxon-name-part> <tp:taxon-name-part taxon-name-part-type="species" reg="longispira">longispira</tp:taxon-name-part></tp:taxon-name></italic> and often has a yellowish colour.</p><p>Both adult <italic><tp:taxon-name><tp:taxon-name-part taxon-name-part-type="genus" reg="Heterogen">H.</tp:taxon-name-part> <tp:taxon-name-part taxon-name-part-type="species" reg="longispira">longispira</tp:taxon-name-part></tp:taxon-name> and <tp:taxon-name><tp:taxon-name-part taxon-name-part-type="genus" reg="Heterogen">Heterogen</tp:taxon-name-part></tp:taxon-name></italic> sp. have the spiral ridges on the upper whorl (<xref ref-type="bibr" rid="B5541197">Hirano et al. 2019b</xref>), but the ridges of <italic><tp:taxon-name><tp:taxon-name-part taxon-name-part-type="genus" reg="Heterogen">H.</tp:taxon-name-part> <tp:taxon-name-part taxon-name-part-type="species" reg="longispira">longispira</tp:taxon-name-part></tp:taxon-name></italic> are stronger than <italic><tp:taxon-name><tp:taxon-name-part taxon-name-part-type="genus" reg="Heterogen">Heterogen</tp:taxon-name-part></tp:taxon-name></italic> sp. In addition, the shell shape of <italic><tp:taxon-name><tp:taxon-name-part taxon-name-part-type="genus" reg="Heterogen">Heterogen</tp:taxon-name-part></tp:taxon-name></italic> sp. is indistinguishable from that of <italic><tp:taxon-name><tp:taxon-name-part taxon-name-part-type="genus" reg="Heterogen">H.</tp:taxon-name-part> <tp:taxon-name-part taxon-name-part-type="species" reg="japonica">japonica</tp:taxon-name-part></tp:taxon-name></italic> and then there are some differences in the shell shape between <italic><tp:taxon-name><tp:taxon-name-part taxon-name-part-type="genus" reg="Heterogen">H.</tp:taxon-name-part> <tp:taxon-name-part taxon-name-part-type="species" reg="longispira">longispira</tp:taxon-name-part></tp:taxon-name></italic> and <italic><tp:taxon-name><tp:taxon-name-part taxon-name-part-type="genus" reg="Heterogen">Heterogen</tp:taxon-name-part></tp:taxon-name></italic> sp. (<xref ref-type="bibr" rid="B5541197">Hirano et al. 2019b</xref>; refer to taxon discussion on the section of <italic><tp:taxon-name><tp:taxon-name-part taxon-name-part-type="genus" reg="Heterogen">H.</tp:taxon-name-part> <tp:taxon-name-part taxon-name-part-type="species" reg="japonica">japonica</tp:taxon-name-part></tp:taxon-name></italic> for the difference).</p></tp:treatment-sec><tp:treatment-sec sec-type="Notes"><title>Notes</title><p><italic><tp:taxon-name><tp:taxon-name-part taxon-name-part-type="genus" reg="Heterogen">Heterogen</tp:taxon-name-part> <tp:taxon-name-part taxon-name-part-type="species" reg="longispira">longispira</tp:taxon-name-part></tp:taxon-name></italic> was identified in four of the 11 lots examined, which were all from Lake Biwa drainage only (Figs <xref ref-type="fig" rid="F5548846">3</xref>, <xref ref-type="fig" rid="F5548842">4</xref>). Lots Mo2969 and Mo2970 contained non-typical <italic><tp:taxon-name><tp:taxon-name-part taxon-name-part-type="genus" reg="Heterogen">H.</tp:taxon-name-part> <tp:taxon-name-part taxon-name-part-type="species" reg="longispira">longispira</tp:taxon-name-part></tp:taxon-name></italic> with an intermediate morphology to <italic><tp:taxon-name><tp:taxon-name-part taxon-name-part-type="genus" reg="Heterogen">H.</tp:taxon-name-part> <tp:taxon-name-part taxon-name-part-type="species" reg="japonica">japonica</tp:taxon-name-part></tp:taxon-name></italic> and <italic><tp:taxon-name><tp:taxon-name-part taxon-name-part-type="genus" reg="Heterogen">H.</tp:taxon-name-part> <tp:taxon-name-part taxon-name-part-type="species" reg="longispira">longispira</tp:taxon-name-part></tp:taxon-name></italic> (e.g. Fig. <xref ref-type="fig" rid="F5548846">3</xref>c and g-k). The shell shapes of these specimens tend to be slightly more similar to <italic><tp:taxon-name><tp:taxon-name-part taxon-name-part-type="genus" reg="Heterogen">H.</tp:taxon-name-part> <tp:taxon-name-part taxon-name-part-type="species" reg="japonica">japonica</tp:taxon-name-part></tp:taxon-name></italic>; however, they have several distinctive morphological features of <italic><tp:taxon-name><tp:taxon-name-part taxon-name-part-type="genus" reg="Heterogen">H.</tp:taxon-name-part> <tp:taxon-name-part taxon-name-part-type="species" reg="longispira">longispira</tp:taxon-name-part></tp:taxon-name></italic>, namely, the pronounced spiral ridges, the shouldered whorl, the deep suture, the strong basal angle and the high spire . Therefore these specimens were tentatively identified as <italic><tp:taxon-name><tp:taxon-name-part taxon-name-part-type="genus" reg="Heterogen">H.</tp:taxon-name-part> <tp:taxon-name-part taxon-name-part-type="species" reg="longispira">longispira</tp:taxon-name-part></tp:taxon-name></italic> here (see also discussion).</p><p>Based on the previous taxonomy (<xref ref-type="bibr" rid="B5554305">Kuroda 1929</xref>), synonymy included the species-group name <italic><tp:taxon-name><tp:taxon-name-part taxon-name-part-type="genus"/><tp:taxon-name-part taxon-name-part-type="species" reg="turris">turris</tp:taxon-name-part></tp:taxon-name></italic> (and incorrect<ext-link xmlns:xlink="http://www.w3.org/1999/xlink" ext-link-type="uri" xlink:href="https://code.iczn.org/formation-and-treatment-of-names/article-33-subsequent-spellings/#art-33-3" xlink:type="simple"/>subsequent<ext-link xmlns:xlink="http://www.w3.org/1999/xlink" ext-link-type="uri" xlink:href="https://code.iczn.org/formation-and-treatment-of-names/article-33-subsequent-spellings/#art-33-3" xlink:type="simple"/>spellings) in addition to the species-group name <italic><tp:taxon-name><tp:taxon-name-part taxon-name-part-type="genus"/><tp:taxon-name-part taxon-name-part-type="species" reg="longispira">longispira</tp:taxon-name-part></tp:taxon-name></italic>. For species-group names <italic><tp:taxon-name><tp:taxon-name-part taxon-name-part-type="genus" reg="Paludina"/><tp:taxon-name-part taxon-name-part-type="species" reg="ingallsiana">ingallsiana</tp:taxon-name-part></tp:taxon-name></italic> and <italic><tp:taxon-name><tp:taxon-name-part taxon-name-part-type="genus"/><tp:taxon-name-part taxon-name-part-type="species" reg="sclateri">sclateri</tp:taxon-name-part></tp:taxon-name></italic>, refer to the discussion.</p></tp:treatment-sec><tp:treatment-sec><!--Section generated to contain objects referenced in tp:taxon-treatment.--><supplementary-material xmlns:xlink="http://www.w3.org/1999/xlink" id="S5945530" orientation="portrait" position="float" xlink:type="simple"><object-id content-type="arpha" xlink:type="simple">A1B13F28-AF95-5563-8478-CF0E52B5F0D6</object-id><object-id content-type="doi" xlink:type="simple">10.3897/BDJ.8.e52233.suppl1</object-id><label>Supplementary material 1</label><caption><p>Full list of synonyms and key publications of <italic><tp:taxon-name><tp:taxon-name-part taxon-name-part-type="genus" reg="Heterogen">Heterogen</tp:taxon-name-part> <tp:taxon-name-part taxon-name-part-type="species" reg="japonica">japonica</tp:taxon-name-part></tp:taxon-name></italic>, <italic><tp:taxon-name><tp:taxon-name-part taxon-name-part-type="genus" reg="Heterogen">H.</tp:taxon-name-part> <tp:taxon-name-part taxon-name-part-type="species" reg="longispira">longispira</tp:taxon-name-part></tp:taxon-name></italic> and <italic><tp:taxon-name><tp:taxon-name-part taxon-name-part-type="genus" reg="Sinotaia">Sinotaia</tp:taxon-name-part> <tp:taxon-name-part taxon-name-part-type="species" reg="quadrata">quadrata</tp:taxon-name-part> <tp:taxon-name-part taxon-name-part-type="subspecies" reg="histrica">histrica</tp:taxon-name-part></tp:taxon-name></italic><ext-link ext-link-type="uri" xlink:href="https://doi.org/10.3897/BDJ.8.e52233.suppl1" xlink:type="simple"/></p></caption><statement content-type="dataType"><label>Data type</label><p>References list</p></statement><statement content-type="notes"><label>Brief description</label><p>The lists include synonyms and key publications of three viviparid species in Japan.</p></statement><p>File: oo_431781.docx</p><media xlink:href="bdj-08-e52233-s001.docx" mimetype="Microsoft Word Document" mime-subtype="docx" position="float" orientation="portrait" xlink:type="simple"><uri content-type="original_file" xlink:type="simple">https://binary.pensoft.net/file/431781</uri></media><attrib specific-use="authors">Takumi Saito and Osamu Kagawa</attrib></supplementary-material><fig id="F5548842" position="float" orientation="portrait"><object-id xmlns:xlink="http://www.w3.org/1999/xlink" content-type="arpha" xlink:type="simple">7258FCF6-4393-5AD5-9B6F-C93E530FCEF7</object-id><object-id xmlns:xlink="http://www.w3.org/1999/xlink" content-type="doi" xlink:type="simple">10.3897/BDJ.8.e52233.figure4</object-id><label>Figure 4.</label><caption><p>Representative shells of <italic><tp:taxon-name><tp:taxon-name-part taxon-name-part-type="genus" reg="Heterogen">Heterogen</tp:taxon-name-part> <tp:taxon-name-part taxon-name-part-type="species" reg="longispira">longispira</tp:taxon-name-part></tp:taxon-name></italic> (Smith, 1886) from Japan, deposited in the collection of the National Museum of Nature and Science, Tokyo, which were treated as <italic><tp:taxon-name><tp:taxon-name-part taxon-name-part-type="genus" reg="Viviparus">Viviparus</tp:taxon-name-part> <tp:taxon-name-part taxon-name-part-type="species" reg="sclateri">sclateri</tp:taxon-name-part></tp:taxon-name></italic> (Frauenfeld, 1865) in <xref ref-type="bibr" rid="B5554247">Iwakawa (1919)</xref>. <bold>a</bold>: 2964L from Lake Biwa, Shiga Pref. <bold>b</bold>: 2966L from Hikone City, Shiga Pref.</p></caption><graphic xmlns:xlink="http://www.w3.org/1999/xlink" xlink:href="bdj-08-e52233-g004.jpg" position="float" id="oo_385159.jpg" orientation="portrait" xlink:type="simple"><uri content-type="original_file" xlink:type="simple">https://binary.pensoft.net/fig/385159</uri></graphic></fig><fig id="F5548846" position="float" orientation="portrait"><object-id xmlns:xlink="http://www.w3.org/1999/xlink" content-type="arpha" xlink:type="simple">CC998A46-59AF-5BCE-959C-734934F6937E</object-id><object-id xmlns:xlink="http://www.w3.org/1999/xlink" content-type="doi" xlink:type="simple">10.3897/BDJ.8.e52233.figure3</object-id><label>Figure 3.</label><caption><p>Shells of <italic><tp:taxon-name><tp:taxon-name-part taxon-name-part-type="genus" reg="Heterogen">Heterogen</tp:taxon-name-part> <tp:taxon-name-part taxon-name-part-type="species" reg="japonica">japonica</tp:taxon-name-part></tp:taxon-name></italic> (Martens, 1861), <italic><tp:taxon-name><tp:taxon-name-part taxon-name-part-type="genus" reg="Heterogen">H.</tp:taxon-name-part> <tp:taxon-name-part taxon-name-part-type="species" reg="longispira">longispira</tp:taxon-name-part></tp:taxon-name></italic> (Smith, 1886), and the intermediate morphology between the two species stored at the National Museum of Nature and Science, Tokyo, which were treated as <italic><tp:taxon-name><tp:taxon-name-part taxon-name-part-type="genus" reg="Viviparus">Viviparus</tp:taxon-name-part> <tp:taxon-name-part taxon-name-part-type="species" reg="sclateri">sclateri</tp:taxon-name-part></tp:taxon-name></italic> (Frauenfeld, 1865) in Iwakawa's catalogue (1919). <bold>a-b</bold>: <italic><tp:taxon-name><tp:taxon-name-part taxon-name-part-type="genus" reg="Heterogen">H.</tp:taxon-name-part> <tp:taxon-name-part taxon-name-part-type="species" reg="japonica">japonica</tp:taxon-name-part></tp:taxon-name></italic> in 2969J from Otsu City, Shiga Pref. <bold>c-d</bold>: non-typical <italic><tp:taxon-name><tp:taxon-name-part taxon-name-part-type="genus" reg="Heterogen">H.</tp:taxon-name-part> <tp:taxon-name-part taxon-name-part-type="species" reg="longispira">longispira</tp:taxon-name-part></tp:taxon-name></italic> in 2969L from Otsu City, Shiga Pref. <bold>e</bold>: typical <italic><tp:taxon-name><tp:taxon-name-part taxon-name-part-type="genus" reg="Heterogen">H.</tp:taxon-name-part> <tp:taxon-name-part taxon-name-part-type="species" reg="longispira">longispira</tp:taxon-name-part></tp:taxon-name></italic> in 2969L from Otsu City, Shiga Pref. <bold>f</bold>: subadult <italic><tp:taxon-name><tp:taxon-name-part taxon-name-part-type="genus" reg="Heterogen">H.</tp:taxon-name-part> <tp:taxon-name-part taxon-name-part-type="species" reg="japonica">japonica</tp:taxon-name-part></tp:taxon-name></italic> in 2969J from Otsu City, Shiga Pref. <bold>g-j</bold>: non-typical and intermediate <italic><tp:taxon-name><tp:taxon-name-part taxon-name-part-type="genus" reg="Heterogen">H.</tp:taxon-name-part> <tp:taxon-name-part taxon-name-part-type="species" reg="longispira">longispira</tp:taxon-name-part></tp:taxon-name></italic> in 2970L from the Seta River, Shiga Pref. <bold>K</bold>: typical <italic><tp:taxon-name><tp:taxon-name-part taxon-name-part-type="genus" reg="Heterogen">H.</tp:taxon-name-part> <tp:taxon-name-part taxon-name-part-type="species" reg="longispira">longispira</tp:taxon-name-part></tp:taxon-name></italic> in 2970L from the Seta River, Shiga Pref. <bold>l</bold>: a juvenile shell of <italic><tp:taxon-name><tp:taxon-name-part taxon-name-part-type="genus" reg="Heterogen">H.</tp:taxon-name-part> <tp:taxon-name-part taxon-name-part-type="species" reg="japonica">japonica</tp:taxon-name-part></tp:taxon-name></italic> in 2970J from the Seta River, Shiga Pref. <bold>m</bold>: a typical juvenile shell of <italic><tp:taxon-name><tp:taxon-name-part taxon-name-part-type="genus" reg="Heterogen">H.</tp:taxon-name-part> <tp:taxon-name-part taxon-name-part-type="species" reg="longispira">longispira</tp:taxon-name-part></tp:taxon-name></italic> in 2970L from the Seta River, Shiga Pref.</p></caption><graphic xmlns:xlink="http://www.w3.org/1999/xlink" xlink:href="bdj-08-e52233-g003.jpg" position="float" id="oo_385164.jpg" orientation="portrait" xlink:type="simple"><uri content-type="original_file" xlink:type="simple">https://binary.pensoft.net/fig/385164</uri></graphic></fig></tp:treatment-sec><ref-list><ref id="B5554371"><element-citation xmlns:xlink="http://www.w3.org/1999/xlink" publication-type="book" xlink:type="simple"><person-group person-group-type="author"><name name-style="western"><surname>Kobelt</surname><given-names>W.</given-names></name></person-group><year>1879</year><source>Fauna molluscorum extramarinorum Japoniae, nach den von Professor Rein gemachten Sammlungen.</source><publisher-name>Christian Winter</publisher-name><publisher-loc>Frankfurt a. M.</publisher-loc><size units="page">171</size><uri xlink:type="simple">https://biodiversitylibrary.org/page/12908441</uri><pub-id pub-id-type="doi">10.5962/bhl.title.12881</pub-id></element-citation></ref><ref id="B5557961"><element-citation xmlns:xlink="http://www.w3.org/1999/xlink" publication-type="book" xlink:type="simple"><person-group person-group-type="author"><name name-style="western"><surname>Tanba</surname><given-names>K.</given-names></name><name name-style="western"><surname>Shibata</surname><given-names>S.</given-names></name><name name-style="western"><surname>Takamatsu</surname><given-names>K.</given-names></name></person-group><year>1883</year><source>General Zoology</source><publisher-name>Shimamura Toshisuke, Maruya-zenshiti, and Tyu-kin-do</publisher-name><publisher-loc>Tokyo</publisher-loc><size units="page">397</size><comment content-type="language">Japanese</comment><uri xlink:type="simple">https://dl.ndl.go.jp/info:ndljp/pid/832886</uri><pub-id pub-id-type="doi">10.11501/832886</pub-id></element-citation></ref><ref id="B5554128"><element-citation xmlns:xlink="http://www.w3.org/1999/xlink" publication-type="article" xlink:type="simple"><person-group person-group-type="author"><name name-style="western"><surname>Iwakawa</surname><given-names>T.</given-names></name></person-group><year>1895</year><article-title>Freshwater mollusks in Japan (2)</article-title><source>Zoological Magazine</source><volume>7</volume><issue>86</issue><fpage>411</fpage><lpage>414</lpage><comment content-type="language">Japanese</comment><uri xlink:type="simple">https://dl.ndl.go.jp/view/download/digidepo_10825080_po_ART0003837109.pdf?contentNo=1&amp;alternativeNo=</uri></element-citation></ref><ref id="B5554138"><element-citation xmlns:xlink="http://www.w3.org/1999/xlink" publication-type="article" xlink:type="simple"><person-group person-group-type="author"><name name-style="western"><surname>Iwakawa</surname><given-names>T.</given-names></name></person-group><year>1897</year><article-title>Freshwater mollusks in Japan (2), with plate 2</article-title><source>Zoological Magazine</source><volume>9</volume><issue>99</issue><fpage>5</fpage><lpage>10</lpage><comment content-type="language">Japanese</comment><uri xlink:type="simple">https://dl.ndl.go.jp/view/download/digidepo_10825396_po_ART0003840054.pdf?contentNo=1&amp;alternativeNo=</uri></element-citation></ref><ref id="B5554148"><element-citation xmlns:xlink="http://www.w3.org/1999/xlink" publication-type="article" xlink:type="simple"><person-group person-group-type="author"><name name-style="western"><surname>Iwakawa</surname><given-names>T.</given-names></name></person-group><year>1897</year><article-title>Notes on the <italic><tp:taxon-name><tp:taxon-name-part taxon-name-part-type="genus" reg="Paludina">Paludina</tp:taxon-name-part></tp:taxon-name></italic>-species of Japan</article-title><source>Annotationes Zoologicae Japonenses</source><volume>1</volume><fpage>83</fpage><lpage>92</lpage><uri xlink:type="simple">https://dl.ndl.go.jp/view/download/digidepo_10852805_po_ART0003842255.pdf?contentNo=1&amp;alternativeNo=</uri></element-citation></ref><ref id="B5554285"><element-citation xmlns:xlink="http://www.w3.org/1999/xlink" publication-type="article" xlink:type="simple"><person-group person-group-type="author"><name name-style="western"><surname>Smith</surname><given-names>E. A.</given-names></name></person-group><year>1886</year><article-title>Descriptions of three new species of freshwater shells from Japan</article-title><source>Journal of Conchology</source><volume>5</volume><fpage>57</fpage><lpage>59</lpage><uri xlink:type="simple">https://biodiversitylibrary.org/page/31653661</uri></element-citation></ref><ref id="B5554315"><element-citation xmlns:xlink="http://www.w3.org/1999/xlink" publication-type="article" xlink:type="simple"><person-group person-group-type="author"><name name-style="western"><surname>Pilsbry</surname><given-names>H. A.</given-names></name></person-group><year>1902</year><article-title>Revision of Japanese <tp:taxon-name><tp:taxon-name-part taxon-name-part-type="family">Viviparidae</tp:taxon-name-part></tp:taxon-name>, with notes on <italic><tp:taxon-name><tp:taxon-name-part taxon-name-part-type="genus" reg="Melania">Melania</tp:taxon-name-part></tp:taxon-name></italic> and <italic><tp:taxon-name><tp:taxon-name-part taxon-name-part-type="genus" reg="Bithynia">Bithynia</tp:taxon-name-part></tp:taxon-name></italic></article-title><source>Proceedings of the Academy of Natural Sciences of Philadelphia</source><volume>54</volume><issue>1</issue><fpage>115</fpage><lpage>121</lpage><uri xlink:type="simple">https://www.jstor.org/stable/4062827</uri></element-citation></ref><ref id="B5554158"><element-citation xmlns:xlink="http://www.w3.org/1999/xlink" publication-type="book" xlink:type="simple"><person-group person-group-type="author"><name name-style="western"><surname>Hirase</surname><given-names>Y.</given-names></name></person-group><year>1909</year><source>Introduction book of Mollusks</source><publisher-name>Hirase-kaikan</publisher-name><publisher-loc>Kyoto</publisher-loc><size units="page">112</size><comment content-type="language">Japanese</comment><uri xlink:type="simple">https://dl.ndl.go.jp/info:ndljp/pid/993608</uri></element-citation></ref><ref id="B5554167"><element-citation xmlns:xlink="http://www.w3.org/1999/xlink" publication-type="book" xlink:type="simple"><person-group person-group-type="author"><name name-style="western"><surname>Hirase</surname><given-names>Y.</given-names></name></person-group><year>1910</year><source>One thousand kinds of shells existing in Japan</source><publisher-name>Hirase-kaikan</publisher-name><publisher-loc>Kyoto</publisher-loc><size units="page">48</size><comment content-type="language">Japanese</comment><uri xlink:type="simple">https://dl.ndl.go.jp/info:ndljp/pid/994074</uri></element-citation></ref><ref id="B5554219"><element-citation xmlns:xlink="http://www.w3.org/1999/xlink" publication-type="book" xlink:type="simple"><person-group person-group-type="author"><name name-style="western"><surname>station</surname><given-names>Lake Biwa fisheries experimental</given-names></name></person-group><year>1915</year><source>Fisheries research report of Lake Biwa (2): Mollusks of Lake Biwa</source><publisher-name>Lake Biwa fisheries experimental station</publisher-name><publisher-loc>Fukuman [Hikone]</publisher-loc><size units="page">36</size><comment content-type="language">Japanese</comment><uri xlink:type="simple">https://dl.ndl.go.jp/info:ndljp/pid/928661</uri><pub-id pub-id-type="doi">10.11501/928661</pub-id></element-citation></ref><ref id="B5554247"><element-citation xmlns:xlink="http://www.w3.org/1999/xlink" publication-type="book" xlink:type="simple"><person-group person-group-type="author"><name name-style="western"><surname>Iwakawa</surname><given-names>T.</given-names></name></person-group><year>1919</year><source>Catalogue of Japanese <tp:taxon-name><tp:taxon-name-part taxon-name-part-type="phylum">Mollusca</tp:taxon-name-part></tp:taxon-name> in the natural history department, Tokyo Imperial Museum</source><publisher-name>Tokyo Imperial Museum</publisher-name><publisher-loc>Tokyo</publisher-loc><size units="page">375</size><comment content-type="language">Japanese</comment><pub-id pub-id-type="doi">10.5962/bhl.title.13147</pub-id></element-citation></ref><ref id="B5915871"><element-citation xmlns:xlink="http://www.w3.org/1999/xlink" publication-type="chapter" xlink:type="simple"><person-group person-group-type="author"><name name-style="western"><surname>Kobelt</surname><given-names>Wilhelm</given-names></name></person-group><year>1909</year><chapter-title>Die Gattung <italic><tp:taxon-name><tp:taxon-name-part taxon-name-part-type="genus" reg="Paludina">Paludina</tp:taxon-name-part></tp:taxon-name></italic> Lam. (<italic><tp:taxon-name><tp:taxon-name-part taxon-name-part-type="genus" reg="Vivipara">Vivipara</tp:taxon-name-part></tp:taxon-name></italic> Montfort) : neue Folge</chapter-title><person-group person-group-type="editor"><name name-style="western"><surname>Martini</surname><given-names>Friedrich Heinrich Wilhelm</given-names></name><name name-style="western"><surname>Chemnitz</surname><given-names>Johann Hieronymus</given-names></name></person-group><source>Sytematisches Conchylien-Cabinet</source><volume>Bd. 1 Abt. 21a</volume><publisher-name>Verlag von Bauer und Raspe</publisher-name><publisher-loc>Nürnberg</publisher-loc><size units="page">98-430</size><uri xlink:type="simple">https://biodiversitylibrary.org/page/51311105</uri><pub-id pub-id-type="doi">10.5962/bhl.title.119758</pub-id></element-citation></ref><ref id="B5554228"><element-citation xmlns:xlink="http://www.w3.org/1999/xlink" publication-type="article" xlink:type="simple"><person-group person-group-type="author"><name name-style="western"><surname>Annandale</surname><given-names>Nelson</given-names></name></person-group><year>1916</year><article-title>Zoological results of a tour in the Far East. The <tp:taxon-name><tp:taxon-name-part taxon-name-part-type="phylum">Mollusca</tp:taxon-name-part></tp:taxon-name> of Lake Biwa, Japan.</article-title><source>Memoirs of the Asiatic Society of Bengal</source><volume>6</volume><issue>1</issue><fpage>39</fpage><lpage>74</lpage><uri xlink:type="simple">https://biodiversitylibrary.org/page/47681217</uri></element-citation></ref><ref id="B5554238"><element-citation xmlns:xlink="http://www.w3.org/1999/xlink" publication-type="book" xlink:type="simple"><person-group person-group-type="author"><name name-style="western"><surname>Kawamura</surname><given-names>T.</given-names></name></person-group><year>1918</year><source>Japanese freshwater biology</source><volume>I</volume><publisher-name>Shoka-bo</publisher-name><publisher-loc>Tokyo</publisher-loc><size units="page">362</size><comment content-type="language">Japanese</comment><uri xlink:type="simple">https://dl.ndl.go.jp/info:ndljp/pid/956620</uri><pub-id pub-id-type="doi">10.11501/956620</pub-id></element-citation></ref><ref id="B5554275"><element-citation xmlns:xlink="http://www.w3.org/1999/xlink" publication-type="article" xlink:type="simple"><person-group person-group-type="author"><name name-style="western"><surname>Annandale</surname><given-names>N.</given-names></name></person-group><year>1921</year><article-title>Zoological results of a tour in the Far East. The viviparous water-snail of Lake Biwa, Japan</article-title><source>Memoirs of the Asiatic Society of Bengal</source><volume>6</volume><issue>7</issue><fpage>397</fpage><lpage>401</lpage><uri xlink:type="simple">https://biodiversitylibrary.org/page/47681678</uri></element-citation></ref><ref id="B5915289"><element-citation xmlns:xlink="http://www.w3.org/1999/xlink" publication-type="chapter" xlink:type="simple"><person-group person-group-type="author"><name name-style="western"><surname>Hirase</surname><given-names>S.</given-names></name></person-group><year>1927</year><chapter-title><tp:taxon-name>
              <tp:taxon-name-part taxon-name-part-type="phylum">Mollusca</tp:taxon-name-part>
            </tp:taxon-name></chapter-title><person-group person-group-type="editor"><name name-style="western"><surname>Uchida</surname><given-names>S.</given-names></name></person-group><source>An illustrated encyclopedia of the fauna of Japan</source><publisher-name>Hokuryu-kan</publisher-name><publisher-loc>Tokyo</publisher-loc><comment content-type="language">Japanese</comment></element-citation></ref><ref id="B5554601"><element-citation xmlns:xlink="http://www.w3.org/1999/xlink" publication-type="article" xlink:type="simple"><person-group person-group-type="author"><name name-style="western"><surname>Prashad</surname><given-names>B.</given-names></name></person-group><year>1928</year><article-title>Recent and fossil <tp:taxon-name><tp:taxon-name-part taxon-name-part-type="family">Viviparidae</tp:taxon-name-part></tp:taxon-name>. A study in distribution, evolution, paleogeography</article-title><source>Memoirs of the Indian Museum</source><volume>8</volume><issue>4</issue><fpage>153</fpage><lpage>253</lpage></element-citation></ref><ref id="B5554325"><element-citation xmlns:xlink="http://www.w3.org/1999/xlink" publication-type="book" xlink:type="simple"><person-group person-group-type="author"><name name-style="western"><surname>Kuroda</surname><given-names>T.</given-names></name></person-group><year>1947</year><source>Classified list of freshwater shells from the Japanese Islands</source><publisher-name>Mokuhachi-tengu-sya</publisher-name><publisher-loc>Kyoto</publisher-loc><size units="page">22</size><comment content-type="language">Japanese with English title</comment></element-citation></ref><ref id="B5916334"><element-citation xmlns:xlink="http://www.w3.org/1999/xlink" publication-type="chapter" xlink:type="simple"><person-group person-group-type="author"><name name-style="western"><surname>Okada</surname><given-names>Y.</given-names></name><name name-style="western"><surname>Kurasawa</surname><given-names>H.</given-names></name></person-group><year>1950</year><chapter-title>A study of <tp:taxon-name><tp:taxon-name-part taxon-name-part-type="family">Viviparidae</tp:taxon-name-part></tp:taxon-name> in Japan</chapter-title><person-group person-group-type="editor"><name name-style="western"><surname>Okada</surname><given-names>Y.</given-names></name></person-group><source>Studies of fishery animals (1)</source><publisher-name>Japan Publishing Cooperation</publisher-name><publisher-loc>Tokyo</publisher-loc><size units="page">141-165</size><comment content-type="language">Japanese</comment><pub-id pub-id-type="doi">10.11501/2470294</pub-id></element-citation></ref><ref id="B5576376"><element-citation xmlns:xlink="http://www.w3.org/1999/xlink" publication-type="book" xlink:type="simple"><person-group person-group-type="author"><name name-style="western"><surname>Hirase</surname><given-names>S.</given-names></name><name name-style="western"><surname>Taki</surname><given-names>I. s.</given-names></name></person-group><year>1951</year><source>A handbook of illustrated shells in natural colors from Japanese Islands and their adjacent territories</source><publisher-name>Bunkyo-kaku</publisher-name><publisher-loc>Tokyo</publisher-loc><size units="page">134 pls and 43</size><comment content-type="language">Japanese with English title</comment></element-citation></ref><ref id="B5915819"><element-citation xmlns:xlink="http://www.w3.org/1999/xlink" publication-type="chapter" xlink:type="simple"><person-group person-group-type="author"><name name-style="western"><surname>Kuroda</surname><given-names>T.</given-names></name><name name-style="western"><surname>Habe</surname><given-names>T.</given-names></name></person-group><year>1965</year><chapter-title><tp:taxon-name><tp:taxon-name-part taxon-name-part-type="genus" reg="Cipangopaludina">Cipangopaludina</tp:taxon-name-part> (<tp:taxon-name-part taxon-name-part-type="subgenus" reg="Heterogen">Heterogen</tp:taxon-name-part>) <tp:taxon-name-part taxon-name-part-type="species" reg="longispira">longispira</tp:taxon-name-part></tp:taxon-name> (SMITH)</chapter-title><person-group person-group-type="editor"><name name-style="western"><surname>Okada</surname><given-names>Y.</given-names></name><name name-style="western"><surname>Uchida</surname><given-names>S.</given-names></name><name name-style="western"><surname>Uchida</surname><given-names>T.</given-names></name></person-group><source>New illustrated encyclopedia of the fauna of Japan (vol. 2)</source><publisher-name>Hokuryu-kan</publisher-name><publisher-loc>Tokyo</publisher-loc><size units="page">48</size><comment content-type="language">Japanese with English title</comment></element-citation></ref><ref id="B5541197"><element-citation xmlns:xlink="http://www.w3.org/1999/xlink" publication-type="article" xlink:type="simple"><person-group person-group-type="author"><name name-style="western"><surname>Hirano</surname><given-names>Takahiro</given-names></name><name name-style="western"><surname>Saito</surname><given-names>Takumi</given-names></name><name name-style="western"><surname>Tsunamoto</surname><given-names>Yoshihiro</given-names></name><name name-style="western"><surname>Koseki</surname><given-names>Joichiro</given-names></name><name name-style="western"><surname>Prozorova</surname><given-names>Larisa</given-names></name><name name-style="western"><surname>Do</surname><given-names>Van Tu</given-names></name><name name-style="western"><surname>Matsuoka</surname><given-names>Keiji</given-names></name><name name-style="western"><surname>Nakai</surname><given-names>Katsuki</given-names></name><name name-style="western"><surname>Suyama</surname><given-names>Yoshihisa</given-names></name><name name-style="western"><surname>Chiba</surname><given-names>Satoshi</given-names></name></person-group><year>2019</year><article-title>Role of ancient lakes in genetic and phenotypic diversification of freshwater snails</article-title><source>Molecular Ecology</source><volume>28</volume><issue>23</issue><fpage>5032</fpage><lpage>5051</lpage><pub-id pub-id-type="doi">10.1111/mec.15272</pub-id></element-citation></ref><ref id="B5565677"><element-citation xmlns:xlink="http://www.w3.org/1999/xlink" publication-type="book" xlink:type="simple"><person-group person-group-type="author"><name name-style="western"><surname>Kihira</surname><given-names>H.</given-names></name><name name-style="western"><surname>Matsuda</surname><given-names>M</given-names></name><name name-style="western"><surname>Uchiyama</surname><given-names>R.</given-names></name></person-group><year>2009</year><source>Freshwater Molluscs of Japan 1: Freshwater Molluscs of Lake Biwa and the Yodo River, revised ver.</source><publisher-name>Pisces</publisher-name><publisher-loc>Tokyo</publisher-loc><size units="page">159</size><comment content-type="language">Japanese</comment></element-citation></ref><ref id="B5554305"><element-citation xmlns:xlink="http://www.w3.org/1999/xlink" publication-type="article" xlink:type="simple"><person-group person-group-type="author"><name name-style="western"><surname>Kuroda</surname><given-names>T.</given-names></name></person-group><year>1929</year><article-title>Notes on the nomenclature of the Japanese species of the genus <italic><tp:taxon-name><tp:taxon-name-part taxon-name-part-type="genus" reg="Viviparus">Viviparus</tp:taxon-name-part></tp:taxon-name></italic></article-title><source>Venus</source><volume>1</volume><issue>3</issue><fpage>98</fpage><lpage>102</lpage><comment content-type="language">Japanese</comment><uri xlink:type="simple">https://www.jstage.jst.go.jp/article/venusomsj/1/3/1_KJ00004330663/_article/-char/en</uri><pub-id pub-id-type="doi">10.18941/venusomsj.1.3_98</pub-id></element-citation></ref></ref-list></tp:taxon-treatment>
