# Supplementary material for: New insights from museum specimens: a case of Viviparidae (Caenogastropoda: Mollusca) in Iwakawa’s collection preserved in the National Museum of Nature and Science, Tokyo
Source: Biodivers Data J. 2020 Dec 21;8:e52233. doi: 10.3897/BDJ.8.e52233 (PMC7769901; doi:10.3897/BDJ.8.e52233)
Supplement: XML Treatment for Sinotaia quadrata histrica [file BDJ.8.e52233-treatment3.xml]

<!DOCTYPE tp:taxon-treatment
  PUBLIC "-//TaxonX//DTD Taxonomic Treatment Publishing DTD v0 20100105//EN" "tax-treatment-NSO.dtd">
<tp:taxon-treatment xmlns:tp="http://www.plazi.org/taxpub"><tp:treatment-meta><mixed-citation publication-type="journal"><person-group><name><surname>Saito</surname><given-names>Takumi</given-names></name><name><surname>Kagawa</surname><given-names>Osamu</given-names></name></person-group><article-title>New insights from museum specimens: a case of <tp:taxon-name><tp:taxon-name-part taxon-name-part-type="family">Viviparidae</tp:taxon-name-part></tp:taxon-name> (<tp:taxon-name><tp:taxon-name-part taxon-name-part-type="subclass">Caenogastropoda</tp:taxon-name-part></tp:taxon-name>: <tp:taxon-name><tp:taxon-name-part taxon-name-part-type="phylum">Mollusca</tp:taxon-name-part></tp:taxon-name>) in Iwakawa’s collection preserved in the National Museum of Nature and Science, Tokyo</article-title><source>Biodivers Data J</source><day>21</day><month>12</month><year>2020</year><volume>8</volume><pub-id pub-id-type="doi">10.3897/BDJ.8.e52233</pub-id></mixed-citation></tp:treatment-meta><tp:nomenclature><tp:taxon-name><object-id xmlns:xlink="http://www.w3.org/1999/xlink" content-type="arpha" xlink:type="simple">0DFC5245-C596-56BE-98BA-6ABCAA58F5F2</object-id><tp:taxon-name-part taxon-name-part-type="genus">Sinotaia</tp:taxon-name-part> <tp:taxon-name-part taxon-name-part-type="species">quadrata histrica</tp:taxon-name-part></tp:taxon-name><tp:taxon-authority>(Gould, 1859)</tp:taxon-authority><tp:nomenclature-citation-list><tp:nomenclature-citation><tp:taxon-name><tp:taxon-name-part taxon-name-part-type="genus" reg="Paludina">Paludina</tp:taxon-name-part> <tp:taxon-name-part taxon-name-part-type="species" reg="histrica">histrica</tp:taxon-name-part></tp:taxon-name><comment><xref ref-type="bibr" rid="B5558237">Gould 1859</xref>: 41. Type locality: Ousima and Loo Choo [Amami-Oshima and the Ryukyu Islands]. (original description).</comment></tp:nomenclature-citation><tp:nomenclature-citation><tp:taxon-name><tp:taxon-name-part taxon-name-part-type="genus" reg="Paludina"/><tp:taxon-name-part taxon-name-part-type="species" reg="nitens"/></tp:taxon-name><comment>[?]<italic><tp:taxon-name><tp:taxon-name-part taxon-name-part-type="genus" reg="Paludina">Paludina</tp:taxon-name-part> <tp:taxon-name-part taxon-name-part-type="species" reg="nitens">nitens</tp:taxon-name-part></tp:taxon-name></italic><xref ref-type="bibr" rid="B5916882">Reeve 1863</xref>: pl. 10, fig. 59. Type locality: Japan. (original description).</comment></tp:nomenclature-citation><tp:nomenclature-citation><tp:taxon-name><tp:taxon-name-part taxon-name-part-type="genus" reg="Paludina">Paludina</tp:taxon-name-part> <tp:taxon-name-part taxon-name-part-type="species" reg="ingallsiana">ingallsiana</tp:taxon-name-part></tp:taxon-name><comment> — <xref ref-type="bibr" rid="B5554138">Iwakawa 1897a</xref>: 86, pl. 5, figs. 5–6 [part]; <xref ref-type="bibr" rid="B5554148">Iwakawa 1897b</xref>: 5, pl. 2, fig. 6 [part].</comment></tp:nomenclature-citation><tp:nomenclature-citation><tp:taxon-name><tp:taxon-name-part taxon-name-part-type="genus" reg="Viviparus">Viviparus</tp:taxon-name-part> <tp:taxon-name-part taxon-name-part-type="species" reg="histricus">histricus</tp:taxon-name-part></tp:taxon-name><comment> — <xref ref-type="bibr" rid="B5554315">Pilsbry 1902</xref>: pl. 9, fig. 5.</comment></tp:nomenclature-citation><tp:nomenclature-citation><tp:taxon-name><tp:taxon-name-part taxon-name-part-type="genus" reg="Vivipara">Vivipara</tp:taxon-name-part> <tp:taxon-name-part taxon-name-part-type="species" reg="histrica">histrica</tp:taxon-name-part></tp:taxon-name><comment> — <xref ref-type="bibr" rid="B5915871">Kobelt 1909</xref>: 107, pl. 16, fig. 6.</comment></tp:nomenclature-citation><tp:nomenclature-citation><tp:taxon-name><tp:taxon-name-part taxon-name-part-type="genus" reg="Vivipara"/><tp:taxon-name-part taxon-name-part-type="species" reg="nitens"/></tp:taxon-name><comment>[?]<italic><tp:taxon-name><tp:taxon-name-part taxon-name-part-type="genus" reg="Vivipara">Vivipara</tp:taxon-name-part> <tp:taxon-name-part taxon-name-part-type="species" reg="nitens">nitens</tp:taxon-name-part></tp:taxon-name></italic> — <xref ref-type="bibr" rid="B5915871">Kobelt 1909</xref>: 107.</comment></tp:nomenclature-citation><tp:nomenclature-citation><tp:taxon-name><tp:taxon-name-part taxon-name-part-type="genus" reg="Vivipara"/><tp:taxon-name-part taxon-name-part-type="species" reg="lacustris"/></tp:taxon-name><comment>[?]<italic><tp:taxon-name><tp:taxon-name-part taxon-name-part-type="genus" reg="Vivipara">Vivipara</tp:taxon-name-part> <tp:taxon-name-part taxon-name-part-type="species" reg="lacustris">lacustris</tp:taxon-name-part></tp:taxon-name></italic> — <xref ref-type="bibr" rid="B5554238">Kawamura 1918</xref>: 358.</comment></tp:nomenclature-citation><tp:nomenclature-citation><tp:taxon-name><tp:taxon-name-part taxon-name-part-type="genus" reg="Viviparus">Viviparus</tp:taxon-name-part> <tp:taxon-name-part taxon-name-part-type="species" reg="quadratus">quadratus</tp:taxon-name-part> <tp:taxon-name-part taxon-name-part-type="authority">var.</tp:taxon-name-part> <tp:taxon-name-part taxon-name-part-type="uncertainty-rank">?</tp:taxon-name-part> <tp:taxon-name-part taxon-name-part-type="species" reg="histricus">histricus</tp:taxon-name-part></tp:taxon-name><comment> — <xref ref-type="bibr" rid="B5915289">Hirase 1927</xref>: 1382, fig. 2656.</comment></tp:nomenclature-citation><tp:nomenclature-citation><tp:taxon-name><tp:taxon-name-part taxon-name-part-type="genus" reg="Cipangopaludina">Cipangopaludina</tp:taxon-name-part> <tp:taxon-name-part taxon-name-part-type="species" reg="histrica">histrica</tp:taxon-name-part></tp:taxon-name><comment> — <xref ref-type="bibr" rid="B5556713">Kuroda 1928</xref>: 32.</comment></tp:nomenclature-citation><tp:nomenclature-citation><tp:taxon-name><tp:taxon-name-part taxon-name-part-type="genus" reg="Viviparus">Viviparus</tp:taxon-name-part> (<tp:taxon-name-part taxon-name-part-type="subgenus" reg="Viviparus">Viviparus</tp:taxon-name-part>) <tp:taxon-name-part taxon-name-part-type="species" reg="histricus">histricus</tp:taxon-name-part></tp:taxon-name><comment> — <xref ref-type="bibr" rid="B5554601">Prashad 1928</xref>: 172.</comment></tp:nomenclature-citation><tp:nomenclature-citation><tp:taxon-name><tp:taxon-name-part taxon-name-part-type="genus" reg="Viviparus">Viviparus</tp:taxon-name-part> <tp:taxon-name-part taxon-name-part-type="species" reg="histricus">histricus</tp:taxon-name-part></tp:taxon-name><comment> — <xref ref-type="bibr" rid="B5554247">Iwakawa 1919</xref>: 72.</comment></tp:nomenclature-citation><tp:nomenclature-citation><tp:taxon-name><tp:taxon-name-part taxon-name-part-type="genus" reg="Viviparus">Viviparus</tp:taxon-name-part> (<tp:taxon-name-part taxon-name-part-type="subgenus" reg="Sinotaia">Sinotaia</tp:taxon-name-part>) <tp:taxon-name-part taxon-name-part-type="species" reg="histricus">histricus</tp:taxon-name-part></tp:taxon-name><comment> — <xref ref-type="bibr" rid="B5915341">Hirase and Kuroda 1947b</xref>: 1160, fig. 3301.</comment></tp:nomenclature-citation><tp:nomenclature-citation><tp:taxon-name><tp:taxon-name-part taxon-name-part-type="genus" reg="Taia">Taia</tp:taxon-name-part> (<tp:taxon-name-part taxon-name-part-type="subgenus" reg="Sinotaia">Sinotaia</tp:taxon-name-part>) <tp:taxon-name-part taxon-name-part-type="species" reg="histrica">histrica</tp:taxon-name-part></tp:taxon-name><comment> — <xref ref-type="bibr" rid="B5554325">Kuroda 1947b</xref>: 4.</comment></tp:nomenclature-citation><tp:nomenclature-citation><tp:taxon-name><tp:taxon-name-part taxon-name-part-type="genus" reg="Sinotaia">Sinotaia</tp:taxon-name-part> <tp:taxon-name-part taxon-name-part-type="species" reg="histrica">histrica</tp:taxon-name-part></tp:taxon-name><comment> — <xref ref-type="bibr" rid="B5575357">Kuroda 1948</xref>: 26.</comment></tp:nomenclature-citation><tp:nomenclature-citation><tp:taxon-name><tp:taxon-name-part taxon-name-part-type="genus" reg="Viviparus">Viviparus</tp:taxon-name-part> (<tp:taxon-name-part taxon-name-part-type="subgenus" reg="Idiopoma">Idiopoma</tp:taxon-name-part>) <tp:taxon-name-part taxon-name-part-type="species" reg="histricus">histricus</tp:taxon-name-part></tp:taxon-name><comment> — <xref ref-type="bibr" rid="B5916334">Okada and Kurasawa 1950</xref>: 149, figs. 3–4, 12–14 (in text), pl. 1, figs. 1–2, pl. 3, figs. a'–g'.</comment></tp:nomenclature-citation><tp:nomenclature-citation><tp:taxon-name><tp:taxon-name-part taxon-name-part-type="genus" reg="Sinotaia">Sinotaia</tp:taxon-name-part> <tp:taxon-name-part taxon-name-part-type="species" reg="quadratus">quadratus</tp:taxon-name-part> <tp:taxon-name-part taxon-name-part-type="subspecies" reg="histrica">histrica</tp:taxon-name-part></tp:taxon-name><comment> — <xref ref-type="bibr" rid="B5915832">Kuroda and Habe 1965b</xref>: 48, fig. 152.</comment></tp:nomenclature-citation><tp:nomenclature-citation><tp:taxon-name><tp:taxon-name-part taxon-name-part-type="genus" reg="Sinotaia">Sinotaia</tp:taxon-name-part> <tp:taxon-name-part taxon-name-part-type="species" reg="quadrata">quadrata</tp:taxon-name-part> <tp:taxon-name-part taxon-name-part-type="subspecies" reg="histrica">histrica</tp:taxon-name-part></tp:taxon-name><comment> — <xref ref-type="bibr" rid="B5565686">Habe and Kosuge 1967</xref>: 27, pl. 11, fig. 8.</comment></tp:nomenclature-citation></tp:nomenclature-citation-list></tp:nomenclature><tp:treatment-sec sec-type="materials"><title>Materials</title><list list-type="alpha-lower" list-content="occurrences"><list-item><p><bold>Type status:</bold> <named-content xmlns:xlink="http://www.w3.org/1999/xlink" content-type="dwc:typeStatus" xlink:type="simple">Other material</named-content>. <bold>Occurrence:</bold> occurrenceDetails: <named-content xmlns:xlink="http://www.w3.org/1999/xlink" content-type="dwc:occurrenceDetails" xlink:type="simple"><ext-link ext-link-type="uri" xlink:href="https://www.gbif.org/occurrence/2864965306" xlink:type="simple">https://www.gbif.org/occurrence/2864965306</ext-link></named-content>; catalogNumber: <named-content xmlns:xlink="http://www.w3.org/1999/xlink" content-type="dwc:catalogNumber" xlink:type="simple">2960H ex.NSMT-Mo 2960</named-content>; recordNumber: <named-content xmlns:xlink="http://www.w3.org/1999/xlink" content-type="dwc:recordNumber" xlink:type="simple">2960 in Iwakawa 1919</named-content>; individualCount: <named-content xmlns:xlink="http://www.w3.org/1999/xlink" content-type="dwc:individualCount" xlink:type="simple">1</named-content>; lifeStage: <named-content xmlns:xlink="http://www.w3.org/1999/xlink" content-type="dwc:lifeStage" xlink:type="simple">adult</named-content>; preparations: <named-content xmlns:xlink="http://www.w3.org/1999/xlink" content-type="dwc:preparations" xlink:type="simple">shell (dried)</named-content>; previousIdentifications: <named-content xmlns:xlink="http://www.w3.org/1999/xlink" content-type="dwc:previousIdentifications" xlink:type="simple"><italic><tp:taxon-name><tp:taxon-name-part taxon-name-part-type="genus" reg="Viviparus">Viviparus</tp:taxon-name-part> <tp:taxon-name-part taxon-name-part-type="species" reg="sclateri">sclateri</tp:taxon-name-part></tp:taxon-name></italic> (Frauenfeld, 1865) in Tomotaro Iwakakawa. 1919. Catalogue of Japanese <tp:taxon-name><tp:taxon-name-part taxon-name-part-type="phylum">Mollusca</tp:taxon-name-part></tp:taxon-name> in the Natural history department, Tokyo Imperial Museum, the tokyo Imperial Museum, Tokyo, Japan, p. 72.</named-content>; occurrenceID: <named-content xmlns:xlink="http://www.w3.org/1999/xlink" content-type="dwc:occurrenceID" xlink:type="simple">paper:SK2020:2960H</named-content>; <bold>Taxon:</bold> scientificName: <named-content xmlns:xlink="http://www.w3.org/1999/xlink" content-type="dwc:scientificName" xlink:type="simple"><italic><tp:taxon-name><tp:taxon-name-part taxon-name-part-type="genus" reg="Sinotaia">Sinotaia</tp:taxon-name-part> <tp:taxon-name-part taxon-name-part-type="species" reg="quadrata">quadrata</tp:taxon-name-part> <tp:taxon-name-part taxon-name-part-type="subspecies" reg="histrica">histrica</tp:taxon-name-part></tp:taxon-name></italic> (Gould, 1859)</named-content>; kingdom: <named-content xmlns:xlink="http://www.w3.org/1999/xlink" content-type="dwc:kingdom" xlink:type="simple"><tp:taxon-name><tp:taxon-name-part taxon-name-part-type="kingdom">Animalia</tp:taxon-name-part></tp:taxon-name></named-content>; phylum: <named-content xmlns:xlink="http://www.w3.org/1999/xlink" content-type="dwc:phylum" xlink:type="simple"><tp:taxon-name><tp:taxon-name-part taxon-name-part-type="phylum">Mollusca</tp:taxon-name-part></tp:taxon-name></named-content>; family: <named-content xmlns:xlink="http://www.w3.org/1999/xlink" content-type="dwc:family" xlink:type="simple"><tp:taxon-name><tp:taxon-name-part taxon-name-part-type="family">Viviparidae</tp:taxon-name-part></tp:taxon-name></named-content>; vernacularName: <named-content xmlns:xlink="http://www.w3.org/1999/xlink" content-type="dwc:vernacularName" xlink:type="simple">Hime-tanishi (in Japanese name)</named-content>; <bold>Location:</bold> country: <named-content xmlns:xlink="http://www.w3.org/1999/xlink" content-type="dwc:country" xlink:type="simple">Japan</named-content>; stateProvince: <named-content xmlns:xlink="http://www.w3.org/1999/xlink" content-type="dwc:stateProvince" xlink:type="simple">Nagano</named-content>; locality: <named-content xmlns:xlink="http://www.w3.org/1999/xlink" content-type="dwc:locality" xlink:type="simple">Lake Suwa</named-content>; verbatimLocality: <named-content xmlns:xlink="http://www.w3.org/1999/xlink" content-type="dwc:verbatimLocality" xlink:type="simple">Suwako (in Japanese) [Lake Suwa]</named-content>; <bold>Identification:</bold> identifiedBy: <named-content xmlns:xlink="http://www.w3.org/1999/xlink" content-type="dwc:identifiedBy" xlink:type="simple">Takumi Saito</named-content>; dateIdentified: <named-content xmlns:xlink="http://www.w3.org/1999/xlink" content-type="dwc:dateIdentified" xlink:type="simple">2020-02-03/04</named-content>; <bold>Event:</bold> year: <named-content xmlns:xlink="http://www.w3.org/1999/xlink" content-type="dwc:year" xlink:type="simple">before 1919</named-content>; <bold>Record Level:</bold> language: <named-content xmlns:xlink="http://www.w3.org/1999/xlink" content-type="dwc:language" xlink:type="simple">Japanese</named-content>; bibliographicCitation: <named-content xmlns:xlink="http://www.w3.org/1999/xlink" content-type="dwc:bibliographicCitation" xlink:type="simple">Tomotaro Iwakakawa. 1919. Catalogue of Japanese <tp:taxon-name><tp:taxon-name-part taxon-name-part-type="phylum">Mollusca</tp:taxon-name-part></tp:taxon-name> in the Natural history department, Tokyo Imperial Museum, the tokyo Imperial Museum, Tokyo, Japan, p. 72.</named-content>; institutionCode: <named-content xmlns:xlink="http://www.w3.org/1999/xlink" content-type="dwc:institutionCode" xlink:type="simple">NSMT</named-content>; collectionCode: <named-content xmlns:xlink="http://www.w3.org/1999/xlink" content-type="dwc:collectionCode" xlink:type="simple">Mo</named-content>; basisOfRecord: <named-content xmlns:xlink="http://www.w3.org/1999/xlink" content-type="dwc:basisOfRecord" xlink:type="simple">PreservedSpecimen</named-content></p></list-item><list-item><p><bold>Type status:</bold> <named-content xmlns:xlink="http://www.w3.org/1999/xlink" content-type="dwc:typeStatus" xlink:type="simple">Other material</named-content>. <bold>Occurrence:</bold> occurrenceDetails: <named-content xmlns:xlink="http://www.w3.org/1999/xlink" content-type="dwc:occurrenceDetails" xlink:type="simple"><ext-link ext-link-type="uri" xlink:href="https://www.gbif.org/occurrence/2864965308" xlink:type="simple">https://www.gbif.org/occurrence/2864965308</ext-link></named-content>; catalogNumber: <named-content xmlns:xlink="http://www.w3.org/1999/xlink" content-type="dwc:catalogNumber" xlink:type="simple">2961H ex.NSMT-Mo 2961</named-content>; recordNumber: <named-content xmlns:xlink="http://www.w3.org/1999/xlink" content-type="dwc:recordNumber" xlink:type="simple">2961 in Iwakawa 1919</named-content>; individualCount: <named-content xmlns:xlink="http://www.w3.org/1999/xlink" content-type="dwc:individualCount" xlink:type="simple">5</named-content>; lifeStage: <named-content xmlns:xlink="http://www.w3.org/1999/xlink" content-type="dwc:lifeStage" xlink:type="simple">adults</named-content>; preparations: <named-content xmlns:xlink="http://www.w3.org/1999/xlink" content-type="dwc:preparations" xlink:type="simple">shell (dried)</named-content>; previousIdentifications: <named-content xmlns:xlink="http://www.w3.org/1999/xlink" content-type="dwc:previousIdentifications" xlink:type="simple"><italic><tp:taxon-name><tp:taxon-name-part taxon-name-part-type="genus" reg="Viviparus">Viviparus</tp:taxon-name-part> <tp:taxon-name-part taxon-name-part-type="species" reg="sclateri">sclateri</tp:taxon-name-part></tp:taxon-name></italic> (Frauenfeld, 1865) in Tomotaro Iwakakawa. 1919. Catalogue of Japanese <tp:taxon-name><tp:taxon-name-part taxon-name-part-type="phylum">Mollusca</tp:taxon-name-part></tp:taxon-name> in the Natural history department, Tokyo Imperial Museum, the tokyo Imperial Museum, Tokyo, Japan, p. 72.</named-content>; occurrenceID: <named-content xmlns:xlink="http://www.w3.org/1999/xlink" content-type="dwc:occurrenceID" xlink:type="simple">paper:SK2020:2961H</named-content>; <bold>Taxon:</bold> scientificName: <named-content xmlns:xlink="http://www.w3.org/1999/xlink" content-type="dwc:scientificName" xlink:type="simple"><italic><tp:taxon-name><tp:taxon-name-part taxon-name-part-type="genus" reg="Sinotaia">Sinotaia</tp:taxon-name-part> <tp:taxon-name-part taxon-name-part-type="species" reg="quadrata">quadrata</tp:taxon-name-part> <tp:taxon-name-part taxon-name-part-type="subspecies" reg="histrica">histrica</tp:taxon-name-part></tp:taxon-name></italic> (Gould, 1859)</named-content>; kingdom: <named-content xmlns:xlink="http://www.w3.org/1999/xlink" content-type="dwc:kingdom" xlink:type="simple"><tp:taxon-name><tp:taxon-name-part taxon-name-part-type="kingdom">Animalia</tp:taxon-name-part></tp:taxon-name></named-content>; phylum: <named-content xmlns:xlink="http://www.w3.org/1999/xlink" content-type="dwc:phylum" xlink:type="simple"><tp:taxon-name><tp:taxon-name-part taxon-name-part-type="phylum">Mollusca</tp:taxon-name-part></tp:taxon-name></named-content>; family: <named-content xmlns:xlink="http://www.w3.org/1999/xlink" content-type="dwc:family" xlink:type="simple"><tp:taxon-name><tp:taxon-name-part taxon-name-part-type="family">Viviparidae</tp:taxon-name-part></tp:taxon-name></named-content>; vernacularName: <named-content xmlns:xlink="http://www.w3.org/1999/xlink" content-type="dwc:vernacularName" xlink:type="simple">Hime-tanishi (in Japanese name)</named-content>; <bold>Location:</bold> country: <named-content xmlns:xlink="http://www.w3.org/1999/xlink" content-type="dwc:country" xlink:type="simple">Japan</named-content>; stateProvince: <named-content xmlns:xlink="http://www.w3.org/1999/xlink" content-type="dwc:stateProvince" xlink:type="simple">Nagano</named-content>; locality: <named-content xmlns:xlink="http://www.w3.org/1999/xlink" content-type="dwc:locality" xlink:type="simple">Lake Suwa</named-content>; verbatimLocality: <named-content xmlns:xlink="http://www.w3.org/1999/xlink" content-type="dwc:verbatimLocality" xlink:type="simple">Suwako (in Japanese) [Lake Suwa]</named-content>; <bold>Identification:</bold> identifiedBy: <named-content xmlns:xlink="http://www.w3.org/1999/xlink" content-type="dwc:identifiedBy" xlink:type="simple">Takumi Saito</named-content>; dateIdentified: <named-content xmlns:xlink="http://www.w3.org/1999/xlink" content-type="dwc:dateIdentified" xlink:type="simple">2020-02-03/04</named-content>; <bold>Event:</bold> year: <named-content xmlns:xlink="http://www.w3.org/1999/xlink" content-type="dwc:year" xlink:type="simple">before 1919</named-content>; <bold>Record Level:</bold> language: <named-content xmlns:xlink="http://www.w3.org/1999/xlink" content-type="dwc:language" xlink:type="simple">Japanese</named-content>; bibliographicCitation: <named-content xmlns:xlink="http://www.w3.org/1999/xlink" content-type="dwc:bibliographicCitation" xlink:type="simple">Tomotaro Iwakakawa. 1919. Catalogue of Japanese <tp:taxon-name><tp:taxon-name-part taxon-name-part-type="phylum">Mollusca</tp:taxon-name-part></tp:taxon-name> in the Natural history department, Tokyo Imperial Museum, the tokyo Imperial Museum, Tokyo, Japan, p. 72.</named-content>; institutionCode: <named-content xmlns:xlink="http://www.w3.org/1999/xlink" content-type="dwc:institutionCode" xlink:type="simple">NSMT</named-content>; collectionCode: <named-content xmlns:xlink="http://www.w3.org/1999/xlink" content-type="dwc:collectionCode" xlink:type="simple">Mo</named-content>; basisOfRecord: <named-content xmlns:xlink="http://www.w3.org/1999/xlink" content-type="dwc:basisOfRecord" xlink:type="simple">PreservedSpecimen</named-content></p></list-item></list></tp:treatment-sec><tp:treatment-sec sec-type="Diagnosis"><title>Diagnosis</title><p>Adult shell small and thin, but not fragile; shell shape subconical to pyramidal. Adult shell bright brown or yellowish- or reddish-brown often covered with many attachments such as alga; shell surface slightly glossy, weak growth lines and spiral lines are usually present. Suture shallow; spire rounded. Young shell small, very thin and fragile; shell shape pyramidal with rounded angle. Young shell bright olive; shell surface quite glossy with no spiral ridges on upper part of the spire.</p></tp:treatment-sec><tp:treatment-sec sec-type="Taxon discussion"><title>Taxon discussion</title><p><italic><tp:taxon-name><tp:taxon-name-part taxon-name-part-type="genus" reg="Sinotaia">Sinotaia</tp:taxon-name-part> <tp:taxon-name-part taxon-name-part-type="species" reg="quadara">quadara</tp:taxon-name-part> <tp:taxon-name-part taxon-name-part-type="subspecies" reg="histrica">histrica</tp:taxon-name-part></tp:taxon-name></italic> can be distinguished from other Japanese <tp:taxon-name><tp:taxon-name-part taxon-name-part-type="family">Viviparidae</tp:taxon-name-part></tp:taxon-name> by the following features, based on the illustrations and information from literature (Suppl. material <xref ref-type="supplementary-material" rid="S5945530">1</xref>). In particular, the adult shell width tends to be relatively smaller than that of other Japanese <tp:taxon-name><tp:taxon-name-part taxon-name-part-type="family">Viviparidae</tp:taxon-name-part></tp:taxon-name> (<xref ref-type="bibr" rid="B5553242">Masuda and Uchiyama 2004</xref>; for example, under 24 mm except for one exception in <xref ref-type="bibr" rid="B5553207">Kagawa et al. (2019)</xref>).</p><p>Firstly, <italic><tp:taxon-name><tp:taxon-name-part taxon-name-part-type="genus" reg="Sinotaia">S.</tp:taxon-name-part> <tp:taxon-name-part taxon-name-part-type="species">q.</tp:taxon-name-part> <tp:taxon-name-part taxon-name-part-type="subspecies" reg="histrica">histrica</tp:taxon-name-part></tp:taxon-name></italic> is easily distinguished from <italic><tp:taxon-name><tp:taxon-name-part taxon-name-part-type="genus" reg="Cipangopaludina">Cipangopaludina</tp:taxon-name-part></tp:taxon-name></italic> species/subspecies in Japan, based on the small shell width, pyramidal shell shape and the higher spire (Fig. <xref ref-type="fig" rid="F5548850">5</xref>).</p><p>The size of <italic><tp:taxon-name><tp:taxon-name-part taxon-name-part-type="genus" reg="Heterogen">Heterogen</tp:taxon-name-part></tp:taxon-name></italic> sp. is larger and the apical whorls are also larger than those of <italic><tp:taxon-name><tp:taxon-name-part taxon-name-part-type="genus" reg="Sinotaia">S.</tp:taxon-name-part> <tp:taxon-name-part taxon-name-part-type="species">q.</tp:taxon-name-part> <tp:taxon-name-part taxon-name-part-type="subspecies" reg="histrica">histrica</tp:taxon-name-part></tp:taxon-name>.</italic> In addition, <italic><tp:taxon-name><tp:taxon-name-part taxon-name-part-type="genus" reg="Heterogen">Heterogen</tp:taxon-name-part></tp:taxon-name></italic> sp. has the weak spiral ridges on even the early whorls, whereas <italic><tp:taxon-name><tp:taxon-name-part taxon-name-part-type="genus" reg="Sinotaia">S.</tp:taxon-name-part> <tp:taxon-name-part taxon-name-part-type="species">q.</tp:taxon-name-part> <tp:taxon-name-part taxon-name-part-type="subspecies" reg="histrica">histrica</tp:taxon-name-part></tp:taxon-name></italic> does not have them. Diagnostic differences between <italic><tp:taxon-name><tp:taxon-name-part taxon-name-part-type="genus" reg="Sinotaia">S.</tp:taxon-name-part> <tp:taxon-name-part taxon-name-part-type="species">q.</tp:taxon-name-part> <tp:taxon-name-part taxon-name-part-type="subspecies" reg="histrica">histrica</tp:taxon-name-part></tp:taxon-name></italic> vs. <italic><tp:taxon-name><tp:taxon-name-part taxon-name-part-type="genus" reg="Heterogen">H.</tp:taxon-name-part> <tp:taxon-name-part taxon-name-part-type="species" reg="japonica">japonica</tp:taxon-name-part></tp:taxon-name></italic> and <italic><tp:taxon-name><tp:taxon-name-part taxon-name-part-type="genus" reg="Heterogen">H.</tp:taxon-name-part> <tp:taxon-name-part taxon-name-part-type="species" reg="longispira">longispira</tp:taxon-name-part></tp:taxon-name></italic> have been provided above, so we refer to the taxon discussions of these latter two species.</p></tp:treatment-sec><tp:treatment-sec sec-type="Notes"><title>Notes</title><p><italic><tp:taxon-name><tp:taxon-name-part taxon-name-part-type="genus" reg="Sinotaia">Sinotaia</tp:taxon-name-part> <tp:taxon-name-part taxon-name-part-type="species" reg="quadara">quadara</tp:taxon-name-part> <tp:taxon-name-part taxon-name-part-type="subspecies" reg="histrica">histrica</tp:taxon-name-part></tp:taxon-name></italic> was identified in two of the 11 lots examined, which were from Lake Suwa (Fig. <xref ref-type="fig" rid="F5548850">5</xref>). Some specimens of <italic><tp:taxon-name><tp:taxon-name-part taxon-name-part-type="genus" reg="Heterogen">H.</tp:taxon-name-part> <tp:taxon-name-part taxon-name-part-type="species" reg="japonica">japonica</tp:taxon-name-part></tp:taxon-name></italic> from Lake Suwa have a similar shell shape to <italic><tp:taxon-name><tp:taxon-name-part taxon-name-part-type="genus" reg="Sinotaia">S.</tp:taxon-name-part> <tp:taxon-name-part taxon-name-part-type="species">q.</tp:taxon-name-part> <tp:taxon-name-part taxon-name-part-type="subspecies" reg="histrica">histrica</tp:taxon-name-part></tp:taxon-name></italic>, but <italic><tp:taxon-name><tp:taxon-name-part taxon-name-part-type="genus" reg="Sinotaia">S.</tp:taxon-name-part> <tp:taxon-name-part taxon-name-part-type="species">q.</tp:taxon-name-part> <tp:taxon-name-part taxon-name-part-type="subspecies" reg="histrica">histrica</tp:taxon-name-part></tp:taxon-name></italic> has a more rounded shell apex, a broader spire angle, shallower sutures and a brighter colour than those of <italic><tp:taxon-name><tp:taxon-name-part taxon-name-part-type="genus" reg="Heterogen">H.</tp:taxon-name-part> <tp:taxon-name-part taxon-name-part-type="species" reg="japonica">japonica</tp:taxon-name-part></tp:taxon-name></italic>.</p><p>We treated only the Japanese <italic><tp:taxon-name><tp:taxon-name-part taxon-name-part-type="genus" reg="Sinotaia">Sinotaia</tp:taxon-name-part></tp:taxon-name></italic> species for synonymy, as the taxonomic relationship between the continental <italic><tp:taxon-name><tp:taxon-name-part taxon-name-part-type="genus" reg="Sinotaia">Sinotaia</tp:taxon-name-part></tp:taxon-name></italic> and the Japanese <italic><tp:taxon-name><tp:taxon-name-part taxon-name-part-type="genus" reg="Sinotaia">Sinotaia</tp:taxon-name-part></tp:taxon-name></italic> species is not clear and not the point of this study. The species-group name, <italic><tp:taxon-name><tp:taxon-name-part taxon-name-part-type="genus"/><tp:taxon-name-part taxon-name-part-type="species" reg="nitens">nitens</tp:taxon-name-part></tp:taxon-name></italic> was synonymised with a question mark by <xref ref-type="bibr" rid="B5554315">Pilsbry (1902)</xref> and we followed this treatment. <italic><tp:taxon-name><tp:taxon-name-part taxon-name-part-type="genus" reg="Vivipara">Vivipara</tp:taxon-name-part> <tp:taxon-name-part taxon-name-part-type="species" reg="lacustris">lacustris</tp:taxon-name-part></tp:taxon-name></italic> in <xref ref-type="bibr" rid="B5554238">Kawamura (1918)</xref> was documented as a small species that is distributed in the Kyushu Region. In the past, <italic><tp:taxon-name><tp:taxon-name-part taxon-name-part-type="genus" reg="Sinotaia">S.</tp:taxon-name-part> <tp:taxon-name-part taxon-name-part-type="species">q.</tp:taxon-name-part> <tp:taxon-name-part taxon-name-part-type="subspecies" reg="histrica">histrica</tp:taxon-name-part></tp:taxon-name></italic> was considered to be distributed in Kyushu Region (<xref ref-type="bibr" rid="B5554315">Pilsbry 1902</xref>) and so <italic><tp:taxon-name><tp:taxon-name-part taxon-name-part-type="genus" reg="Vivipara">V.</tp:taxon-name-part> <tp:taxon-name-part taxon-name-part-type="species" reg="lacustris">lacustris</tp:taxon-name-part></tp:taxon-name></italic> in <xref ref-type="bibr" rid="B5554238">Kawamura 1918</xref> may be a junior synonym of <italic><tp:taxon-name><tp:taxon-name-part taxon-name-part-type="genus" reg="Sinotaia">S.</tp:taxon-name-part> <tp:taxon-name-part taxon-name-part-type="species">q.</tp:taxon-name-part> <tp:taxon-name-part taxon-name-part-type="subspecies" reg="histrica">histrica</tp:taxon-name-part></tp:taxon-name></italic>.</p></tp:treatment-sec><tp:treatment-sec><!--Section generated to contain objects referenced in tp:taxon-treatment.--><supplementary-material xmlns:xlink="http://www.w3.org/1999/xlink" id="S5945530" orientation="portrait" position="float" xlink:type="simple"><object-id content-type="arpha" xlink:type="simple">A1B13F28-AF95-5563-8478-CF0E52B5F0D6</object-id><object-id content-type="doi" xlink:type="simple">10.3897/BDJ.8.e52233.suppl1</object-id><label>Supplementary material 1</label><caption><p>Full list of synonyms and key publications of <italic><tp:taxon-name><tp:taxon-name-part taxon-name-part-type="genus" reg="Heterogen">Heterogen</tp:taxon-name-part> <tp:taxon-name-part taxon-name-part-type="species" reg="japonica">japonica</tp:taxon-name-part></tp:taxon-name></italic>, <italic><tp:taxon-name><tp:taxon-name-part taxon-name-part-type="genus" reg="Heterogen">H.</tp:taxon-name-part> <tp:taxon-name-part taxon-name-part-type="species" reg="longispira">longispira</tp:taxon-name-part></tp:taxon-name></italic> and <italic><tp:taxon-name><tp:taxon-name-part taxon-name-part-type="genus" reg="Sinotaia">Sinotaia</tp:taxon-name-part> <tp:taxon-name-part taxon-name-part-type="species" reg="quadrata">quadrata</tp:taxon-name-part> <tp:taxon-name-part taxon-name-part-type="subspecies" reg="histrica">histrica</tp:taxon-name-part></tp:taxon-name></italic><ext-link ext-link-type="uri" xlink:href="https://doi.org/10.3897/BDJ.8.e52233.suppl1" xlink:type="simple"/></p></caption><statement content-type="dataType"><label>Data type</label><p>References list</p></statement><statement content-type="notes"><label>Brief description</label><p>The lists include synonyms and key publications of three viviparid species in Japan.</p></statement><p>File: oo_431781.docx</p><media xlink:href="bdj-08-e52233-s001.docx" mimetype="Microsoft Word Document" mime-subtype="docx" position="float" orientation="portrait" xlink:type="simple"><uri content-type="original_file" xlink:type="simple">https://binary.pensoft.net/file/431781</uri></media><attrib specific-use="authors">Takumi Saito and Osamu Kagawa</attrib></supplementary-material><fig id="F5548850" position="float" orientation="portrait"><object-id xmlns:xlink="http://www.w3.org/1999/xlink" content-type="arpha" xlink:type="simple">349FE333-4D93-5242-AEA1-78B5492D46A6</object-id><object-id xmlns:xlink="http://www.w3.org/1999/xlink" content-type="doi" xlink:type="simple">10.3897/BDJ.8.e52233.figure5</object-id><label>Figure 5.</label><caption><p>Representative shells of <italic><tp:taxon-name><tp:taxon-name-part taxon-name-part-type="genus" reg="Sinotaia">Sinotaia</tp:taxon-name-part> <tp:taxon-name-part taxon-name-part-type="species" reg="quadrata">quadrata</tp:taxon-name-part> <tp:taxon-name-part taxon-name-part-type="subspecies" reg="histrica">histrica</tp:taxon-name-part></tp:taxon-name></italic> (Gould, 1859) from Japan, deposited in the collection of the National Museum of Nature and Science, Tokyo, which were treated as <italic><tp:taxon-name><tp:taxon-name-part taxon-name-part-type="genus" reg="Viviparus">Viviparus</tp:taxon-name-part> <tp:taxon-name-part taxon-name-part-type="species" reg="sclateri">sclateri</tp:taxon-name-part></tp:taxon-name></italic> (Frauenfeld, 1865) in <xref ref-type="bibr" rid="B5554247">Iwakawa (1919)</xref>. <bold>a-c</bold>: Lake Suwa, Nagano Pref. (a: 2960H, b-c: 2961H).</p></caption><graphic xmlns:xlink="http://www.w3.org/1999/xlink" xlink:href="bdj-08-e52233-g005.jpg" position="float" id="oo_385186.jpg" orientation="portrait" xlink:type="simple"><uri content-type="original_file" xlink:type="simple">https://binary.pensoft.net/fig/385186</uri></graphic></fig></tp:treatment-sec><ref-list><ref id="B5558237"><element-citation xmlns:xlink="http://www.w3.org/1999/xlink" publication-type="article" xlink:type="simple"><person-group person-group-type="author"><name name-style="western"><surname>Gould</surname><given-names>A. A.</given-names></name></person-group><year>1859</year><article-title>Dr. A. A. Gould read the following descriptions of new species of shells</article-title><source>Proceedings of the Boston Society of Natural History</source><volume>7</volume><fpage>40</fpage><lpage>45</lpage><uri xlink:type="simple">https://www.biodiversitylibrary.org/page/9249577</uri></element-citation></ref><ref id="B5916882"><element-citation xmlns:xlink="http://www.w3.org/1999/xlink" publication-type="chapter" xlink:type="simple"><person-group person-group-type="author"><name name-style="western"><surname>Reeve</surname><given-names>L. A.</given-names></name></person-group><year>1863</year><chapter-title>Monograph of the genus <italic><tp:taxon-name><tp:taxon-name-part taxon-name-part-type="genus" reg="Paludina">Paludina</tp:taxon-name-part></tp:taxon-name></italic>. Pl. X.</chapter-title><person-group person-group-type="editor"><name name-style="western"><surname>Reeve</surname><given-names>L. A.</given-names></name></person-group><source>Conchologia Iconica: or, Illustrations of the Shells of Molluscous Animals</source><volume>14</volume><publisher-name>Lovell Reeve</publisher-name><publisher-loc>London</publisher-loc><uri xlink:type="simple">https://www.biodiversitylibrary.org/page/10971864</uri></element-citation></ref><ref id="B5554138"><element-citation xmlns:xlink="http://www.w3.org/1999/xlink" publication-type="article" xlink:type="simple"><person-group person-group-type="author"><name name-style="western"><surname>Iwakawa</surname><given-names>T.</given-names></name></person-group><year>1897</year><article-title>Freshwater mollusks in Japan (2), with plate 2</article-title><source>Zoological Magazine</source><volume>9</volume><issue>99</issue><fpage>5</fpage><lpage>10</lpage><comment content-type="language">Japanese</comment><uri xlink:type="simple">https://dl.ndl.go.jp/view/download/digidepo_10825396_po_ART0003840054.pdf?contentNo=1&amp;alternativeNo=</uri></element-citation></ref><ref id="B5554148"><element-citation xmlns:xlink="http://www.w3.org/1999/xlink" publication-type="article" xlink:type="simple"><person-group person-group-type="author"><name name-style="western"><surname>Iwakawa</surname><given-names>T.</given-names></name></person-group><year>1897</year><article-title>Notes on the <italic><tp:taxon-name><tp:taxon-name-part taxon-name-part-type="genus" reg="Paludina">Paludina</tp:taxon-name-part></tp:taxon-name></italic>-species of Japan</article-title><source>Annotationes Zoologicae Japonenses</source><volume>1</volume><fpage>83</fpage><lpage>92</lpage><uri xlink:type="simple">https://dl.ndl.go.jp/view/download/digidepo_10852805_po_ART0003842255.pdf?contentNo=1&amp;alternativeNo=</uri></element-citation></ref><ref id="B5554315"><element-citation xmlns:xlink="http://www.w3.org/1999/xlink" publication-type="article" xlink:type="simple"><person-group person-group-type="author"><name name-style="western"><surname>Pilsbry</surname><given-names>H. A.</given-names></name></person-group><year>1902</year><article-title>Revision of Japanese <tp:taxon-name><tp:taxon-name-part taxon-name-part-type="family">Viviparidae</tp:taxon-name-part></tp:taxon-name>, with notes on <italic><tp:taxon-name><tp:taxon-name-part taxon-name-part-type="genus" reg="Melania">Melania</tp:taxon-name-part></tp:taxon-name></italic> and <italic><tp:taxon-name><tp:taxon-name-part taxon-name-part-type="genus" reg="Bithynia">Bithynia</tp:taxon-name-part></tp:taxon-name></italic></article-title><source>Proceedings of the Academy of Natural Sciences of Philadelphia</source><volume>54</volume><issue>1</issue><fpage>115</fpage><lpage>121</lpage><uri xlink:type="simple">https://www.jstor.org/stable/4062827</uri></element-citation></ref><ref id="B5915871"><element-citation xmlns:xlink="http://www.w3.org/1999/xlink" publication-type="chapter" xlink:type="simple"><person-group person-group-type="author"><name name-style="western"><surname>Kobelt</surname><given-names>Wilhelm</given-names></name></person-group><year>1909</year><chapter-title>Die Gattung <italic><tp:taxon-name><tp:taxon-name-part taxon-name-part-type="genus" reg="Paludina">Paludina</tp:taxon-name-part></tp:taxon-name></italic> Lam. (<italic><tp:taxon-name><tp:taxon-name-part taxon-name-part-type="genus" reg="Vivipara">Vivipara</tp:taxon-name-part></tp:taxon-name></italic> Montfort) : neue Folge</chapter-title><person-group person-group-type="editor"><name name-style="western"><surname>Martini</surname><given-names>Friedrich Heinrich Wilhelm</given-names></name><name name-style="western"><surname>Chemnitz</surname><given-names>Johann Hieronymus</given-names></name></person-group><source>Sytematisches Conchylien-Cabinet</source><volume>Bd. 1 Abt. 21a</volume><publisher-name>Verlag von Bauer und Raspe</publisher-name><publisher-loc>Nürnberg</publisher-loc><size units="page">98-430</size><uri xlink:type="simple">https://biodiversitylibrary.org/page/51311105</uri><pub-id pub-id-type="doi">10.5962/bhl.title.119758</pub-id></element-citation></ref><ref id="B5554238"><element-citation xmlns:xlink="http://www.w3.org/1999/xlink" publication-type="book" xlink:type="simple"><person-group person-group-type="author"><name name-style="western"><surname>Kawamura</surname><given-names>T.</given-names></name></person-group><year>1918</year><source>Japanese freshwater biology</source><volume>I</volume><publisher-name>Shoka-bo</publisher-name><publisher-loc>Tokyo</publisher-loc><size units="page">362</size><comment content-type="language">Japanese</comment><uri xlink:type="simple">https://dl.ndl.go.jp/info:ndljp/pid/956620</uri><pub-id pub-id-type="doi">10.11501/956620</pub-id></element-citation></ref><ref id="B5915289"><element-citation xmlns:xlink="http://www.w3.org/1999/xlink" publication-type="chapter" xlink:type="simple"><person-group person-group-type="author"><name name-style="western"><surname>Hirase</surname><given-names>S.</given-names></name></person-group><year>1927</year><chapter-title><tp:taxon-name>
              <tp:taxon-name-part taxon-name-part-type="phylum">Mollusca</tp:taxon-name-part>
            </tp:taxon-name></chapter-title><person-group person-group-type="editor"><name name-style="western"><surname>Uchida</surname><given-names>S.</given-names></name></person-group><source>An illustrated encyclopedia of the fauna of Japan</source><publisher-name>Hokuryu-kan</publisher-name><publisher-loc>Tokyo</publisher-loc><comment content-type="language">Japanese</comment></element-citation></ref><ref id="B5556713"><element-citation xmlns:xlink="http://www.w3.org/1999/xlink" publication-type="book" xlink:type="simple"><person-group person-group-type="author"><name name-style="western"><surname>Kuroda</surname><given-names>T.</given-names></name></person-group><year>1928</year><source>A catalogue of mollusks in Amami-Oshima</source><publisher-name>Kagoshima Prefecture</publisher-name><publisher-loc>Kagoshima</publisher-loc><size units="page">120</size><comment content-type="language">Japanese</comment></element-citation></ref><ref id="B5554601"><element-citation xmlns:xlink="http://www.w3.org/1999/xlink" publication-type="article" xlink:type="simple"><person-group person-group-type="author"><name name-style="western"><surname>Prashad</surname><given-names>B.</given-names></name></person-group><year>1928</year><article-title>Recent and fossil <tp:taxon-name><tp:taxon-name-part taxon-name-part-type="family">Viviparidae</tp:taxon-name-part></tp:taxon-name>. A study in distribution, evolution, paleogeography</article-title><source>Memoirs of the Indian Museum</source><volume>8</volume><issue>4</issue><fpage>153</fpage><lpage>253</lpage></element-citation></ref><ref id="B5554247"><element-citation xmlns:xlink="http://www.w3.org/1999/xlink" publication-type="book" xlink:type="simple"><person-group person-group-type="author"><name name-style="western"><surname>Iwakawa</surname><given-names>T.</given-names></name></person-group><year>1919</year><source>Catalogue of Japanese <tp:taxon-name><tp:taxon-name-part taxon-name-part-type="phylum">Mollusca</tp:taxon-name-part></tp:taxon-name> in the natural history department, Tokyo Imperial Museum</source><publisher-name>Tokyo Imperial Museum</publisher-name><publisher-loc>Tokyo</publisher-loc><size units="page">375</size><comment content-type="language">Japanese</comment><pub-id pub-id-type="doi">10.5962/bhl.title.13147</pub-id></element-citation></ref><ref id="B5915341"><element-citation xmlns:xlink="http://www.w3.org/1999/xlink" publication-type="chapter" xlink:type="simple"><person-group person-group-type="author"><name name-style="western"><surname>Hirase</surname><given-names>S.</given-names></name><name name-style="western"><surname>Kuroda</surname><given-names>T.</given-names></name></person-group><year>1947</year><chapter-title><tp:taxon-name><tp:taxon-name-part taxon-name-part-type="genus" reg="Viviparus">Viviparus</tp:taxon-name-part> (<tp:taxon-name-part taxon-name-part-type="subgenus" reg="Sinotaia">Sinotaia</tp:taxon-name-part>) <tp:taxon-name-part taxon-name-part-type="species" reg="histricus">histricus</tp:taxon-name-part></tp:taxon-name> (Gould)</chapter-title><person-group person-group-type="editor"><name name-style="western"><surname>Uchida</surname><given-names>S.</given-names></name></person-group><source>An illustrated encyclopedia of the fauna of Japan, revised ver.</source><publisher-name>Hokuryu-kan</publisher-name><publisher-loc>Tokyo</publisher-loc><size units="page">1160-1160</size><comment content-type="language">Japanese</comment></element-citation></ref><ref id="B5554325"><element-citation xmlns:xlink="http://www.w3.org/1999/xlink" publication-type="book" xlink:type="simple"><person-group person-group-type="author"><name name-style="western"><surname>Kuroda</surname><given-names>T.</given-names></name></person-group><year>1947</year><source>Classified list of freshwater shells from the Japanese Islands</source><publisher-name>Mokuhachi-tengu-sya</publisher-name><publisher-loc>Kyoto</publisher-loc><size units="page">22</size><comment content-type="language">Japanese with English title</comment></element-citation></ref><ref id="B5575357"><element-citation xmlns:xlink="http://www.w3.org/1999/xlink" publication-type="article" xlink:type="simple"><person-group person-group-type="author"><name name-style="western"><surname>Kuroda</surname><given-names>T.</given-names></name></person-group><year>1948</year><article-title>A list of mollusks in Lake Biwa</article-title><source>Yume-hamaguri</source><volume>(22)</volume><fpage>26</fpage><lpage>27</lpage><comment content-type="language">Japanese</comment></element-citation></ref><ref id="B5916334"><element-citation xmlns:xlink="http://www.w3.org/1999/xlink" publication-type="chapter" xlink:type="simple"><person-group person-group-type="author"><name name-style="western"><surname>Okada</surname><given-names>Y.</given-names></name><name name-style="western"><surname>Kurasawa</surname><given-names>H.</given-names></name></person-group><year>1950</year><chapter-title>A study of <tp:taxon-name><tp:taxon-name-part taxon-name-part-type="family">Viviparidae</tp:taxon-name-part></tp:taxon-name> in Japan</chapter-title><person-group person-group-type="editor"><name name-style="western"><surname>Okada</surname><given-names>Y.</given-names></name></person-group><source>Studies of fishery animals (1)</source><publisher-name>Japan Publishing Cooperation</publisher-name><publisher-loc>Tokyo</publisher-loc><size units="page">141-165</size><comment content-type="language">Japanese</comment><pub-id pub-id-type="doi">10.11501/2470294</pub-id></element-citation></ref><ref id="B5915832"><element-citation xmlns:xlink="http://www.w3.org/1999/xlink" publication-type="chapter" xlink:type="simple"><person-group person-group-type="author"><name name-style="western"><surname>Kuroda</surname><given-names>T.</given-names></name><name name-style="western"><surname>Habe</surname><given-names>T.</given-names></name></person-group><year>1965</year><chapter-title><italic><tp:taxon-name><tp:taxon-name-part taxon-name-part-type="genus" reg="Sinotaia">Sinotaia</tp:taxon-name-part> <tp:taxon-name-part taxon-name-part-type="species" reg="quadratus">quadratus</tp:taxon-name-part> <tp:taxon-name-part taxon-name-part-type="subspecies" reg="histrica">histrica</tp:taxon-name-part></tp:taxon-name></italic> (GOULD)</chapter-title><person-group person-group-type="editor"><name name-style="western"><surname>Okada</surname><given-names>Y.</given-names></name><name name-style="western"><surname>Uchida</surname><given-names>S.</given-names></name><name name-style="western"><surname>Uchida</surname><given-names>T.</given-names></name></person-group><source>New illustrated encyclopedia of the fauna of Japan (vol. 2)</source><publisher-name>Hokuryu-kan</publisher-name><publisher-loc>Tokyo</publisher-loc><size units="page">48</size><comment content-type="language">Japanese with English title</comment></element-citation></ref><ref id="B5565686"><element-citation xmlns:xlink="http://www.w3.org/1999/xlink" publication-type="book" xlink:type="simple"><person-group person-group-type="author"><name name-style="western"><surname>Habe</surname><given-names>T.</given-names></name><name name-style="western"><surname>Kosuge</surname><given-names>S.</given-names></name></person-group><year>1967</year><source>A standard illustrated handbook in natural color. III. <tp:taxon-name><tp:taxon-name-part taxon-name-part-type="phylum">Mollusca</tp:taxon-name-part></tp:taxon-name>.</source><publisher-name>Hoiku-sya</publisher-name><publisher-loc>Osaka</publisher-loc><size units="page">223</size><comment content-type="language">Japanese</comment></element-citation></ref><ref id="B5553242"><element-citation xmlns:xlink="http://www.w3.org/1999/xlink" publication-type="book" xlink:type="simple"><person-group person-group-type="author"><name name-style="western"><surname>Masuda</surname><given-names>O.</given-names></name><name name-style="western"><surname>Uchiyama</surname><given-names>R.</given-names></name></person-group><year>2004</year><source>Freshwater mollusks of Japan 2: freshwater mollusks of Japan, including brackish water species.</source><publisher-name>Pisces</publisher-name><publisher-loc>Tokyo</publisher-loc><size units="page">240</size><comment content-type="language">Japanese</comment></element-citation></ref><ref id="B5553207"><element-citation xmlns:xlink="http://www.w3.org/1999/xlink" publication-type="article" xlink:type="simple"><person-group person-group-type="author"><name name-style="western"><surname>Kagawa</surname><given-names>Osamu</given-names></name><name name-style="western"><surname>Saito</surname><given-names>Takumi</given-names></name><name name-style="western"><surname>Uchida</surname><given-names>Shota</given-names></name><name name-style="western"><surname>Chiba</surname><given-names>Satoshi</given-names></name></person-group><year>2019</year><article-title>Phenotypic divergence in viviparid snails in a recently converted freshwater lagoon</article-title><source>Plankton and Benthos Research</source><volume>14</volume><issue>3</issue><fpage>189</fpage><lpage>196</lpage><pub-id pub-id-type="doi">10.3800/pbr.14.189</pub-id></element-citation></ref></ref-list></tp:taxon-treatment>
